# Supplementary material for: A Saturated Genetic Linkage Map of Autotetraploid Alfalfa (Medicago sativa L.) Developed Using Genotyping-by-Sequencing Is Highly Syntenous with the Medicago truncatula Genome
Source: G3 (Bethesda). 2014 Aug 21;4(10):1971–9. doi: 10.1534/g3.114.012245 (PMC4199703; doi:10.1534/g3.114.012245)
Supplement: Supporting Information [file supp_g3.114.012245_FileS1.xls]

## Sheet: Sheet1
Table S2. Genotype scores of the GBS SNP-SDA and SSR-SDA markers (present=1, absent=0, and missing value=NA) evaluated in the DM35 population.
Marker type	Marker	DM3	DM5	DM35-1	DM35-2	DM35-3	DM35-4	DM35-5	DM35-6	DM35-7	DM35-8	DM35-9	DM35-10	DM35-11	DM35-12	DM35-13	DM35-14	DM35-15	DM35-16	DM35-17	DM35-18	DM35-19	DM35-20	DM35-21	DM35-22	DM35-23	DM35-24	DM35-25	DM35-26	DM35-27	DM35-28	DM35-29	DM35-30	DM35-31	DM35-32	DM35-33	DM35-34	DM35-35	DM35-36	DM35-37	DM35-38	DM35-39	DM35-40	DM35-41	DM35-42	DM35-43	DM35-44	DM35-46	DM35-48
SSR	mtic343_156	1	0	1	1	1	0	0	0	1	1	0	1	0	1	0	1	1	1	1	0	0	0	0	1	1	1	1	0	1	0	0	1	0	0	0	1	0	0	0	1	1	0	1	1	0	0	1	NA
SSR	aw310_326	1	0	0	1	0	1	0	0	0	0	0	1	0	0	0	1	0	1	0	1	0	1	0	0	0	0	0	1	0	0	0	0	0	1	0	0	0	0	0	1	0	0	0	0	0	1	NA	0
SSR	aw310_339	1	0	0	0	0	0	0	1	0	1	0	0	0	1	1	0	1	1	0	0	0	1	0	1	1	1	1	1	1	1	1	1	1	0	0	1	0	1	1	0	1	1	1	1	0	0	NA	0
SSR	aw310_345	1	0	1	0	0	1	1	1	0	0	1	1	0	0	0	0	1	0	0	0	1	0	1	1	0	1	0	0	0	1	0	0	0	0	0	0	0	1	1	1	0	0	0	0	0	0	NA	1
SSR	bg115_221	1	0	1	1	0	0	1	1	0	1	0	1	1	1	0	0	0	0	1	1	0	0	1	1	1	1	0	0	1	1	0	1	1	0	1	0	0	1	1	NA	0	1	0	0	0	1	1	1
SSR	bg115_224	1	0	0	0	0	1	0	0	1	1	1	0	1	1	1	1	0	1	0	1	1	1	1	0	0	0	1	1	0	0	1	1	0	1	1	1	1	0	1	NA	1	1	1	1	1	1	0	0
SSR	aw373_142	1	0	0	0	0	0	0	0	0	0	0	0	1	0	0	0	0	1	1	0	0	0	1	0	0	0	0	0	0	0	0	0	0	0	0	0	0	0	1	0	0	0	0	0	0	0	0	0
SSR	aw317_156	1	0	0	0	0	0	1	1	1	1	1	1	1	0	1	1	1	0	1	0	0	0	0	0	1	1	1	1	0	1	0	0	0	0	0	0	1	0	1	1	0	1	0	1	1	0	0	0
SSR	aw694047_218	1	0	0	0	1	0	1	0	0	1	0	0	1	0	0	1	0	0	0	0	0	1	0	1	1	0	1	1	1	0	1	0	0	1	1	1	0	0	0	1	0	0	1	0	1	1	1	1
SSR	aw694047_222	1	0	0	0	0	1	1	0	0	0	0	1	1	1	1	0	0	0	1	0	1	1	1	1	0	0	0	0	0	1	1	1	0	1	1	0	0	1	0	0	0	1	0	1	1	0	1	1
SSR	aw694047_229	1	0	0	1	1	1	0	1	1	0	1	0	0	0	1	1	1	1	1	1	1	0	1	0	0	1	0	0	0	0	0	0	1	0	0	0	1	1	0	0	1	1	1	0	0	1	0	0
SSR	mtic345_156	1	0	1	1	1	0	0	0	1	1	0	1	0	1	0	1	1	1	1	0	0	0	0	1	1	1	1	0	1	0	0	1	0	0	0	1	0	0	0	1	1	0	1	1	0	0	1	1
SSR	al369471_209	1	0	1	1	1	1	1	1	0	0	1	0	1	1	1	1	0	1	1	1	0	1	1	1	0	1	1	0	1	0	1	1	1	1	1	1	1	0	0	1	1	0	1	1	1	1	0	0
SSR	aw586158_217	1	0	1	1	1	1	NA	1	1	1	1	1	1	1	0	1	1	NA	1	1	1	1	1	1	1	1	1	1	1	1	1	1	1	1	1	1	1	1	NA	0	NA	NA	NA	NA	1	1	1	1
SSR	mtic451_149	1	0	0	1	0	0	NA	0	1	1	1	0	1	1	0	1	1	0	1	1	1	1	1	0	0	1	1	0	1	0	0	0	0	1	1	1	0	0	0	0	0	1	1	1	1	1	1	1
SSR	mtic451_159	1	0	0	1	1	1	NA	0	1	0	0	1	1	0	1	0	0	1	1	1	0	0	0	0	1	0	0	1	0	0	0	1	1	1	0	0	0	0	1	1	1	0	0	0	1	1	0	0
SSR	mtic451_163	1	0	1	0	0	1	NA	1	0	0	0	1	0	0	0	1	0	1	0	0	1	0	1	1	0	1	0	0	0	1	1	1	0	0	1	0	0	1	0	0	0	0	0	0	0	0	0	0
SSR	aw695813_275	1	0	0	1	1	1	0	0	0	0	0	0	0	0	0	0	0	1	1	0	1	0	1	0	0	0	0	0	0	0	0	0	0	0	1	1	1	0	0	0	0	0	0	0	0	0	0	1
SSR	aw693871_465	1	0	1	0	0	0	0	0	1	1	1	0	0	1	0	0	1	1	1	1	0	0	0	1	0	1	0	1	1	0	1	1	1	0	1	1	1	0	1	0	1	1	0	1	0	0	0	1
SSR	aw693871_468	1	0	1	1	0	0	1	1	1	0	1	1	1	1	1	1	0	1	1	1	0	1	1	1	0	1	1	1	1	1	0	1	0	1	1	1	1	1	1	0	1	1	1	0	1	0	1	0
SSR	bg648700_252	1	0	1	0	1	0	1	0	1	0	1	1	1	1	1	1	1	1	1	0	0	1	1	0	1	0	1	1	1	0	1	NA	1	0	0	1	1	0	1	0	1	0	1	1	0	0	1	0
SSR	bg648700_255	1	0	0	0	1	1	0	0	0	1	1	0	0	0	0	1	1	1	0	1	1	1	1	0	0	1	1	1	1	1	0	NA	1	0	0	0	0	1	0	0	1	0	0	0	1	1	0	1
GBS SNP	TP2129_T	1	0	NA	0	NA	0	0	0	0	0	0	NA	NA	0	1	0	0	NA	NA	1	NA	0	NA	0	0	0	0	NA	0	0	0	0	0	0	0	0	0	0	0	NA	0	NA	0	0	NA	0	0	0
GBS SNP	TP70037_A	1	0	0	0	NA	0	0	1	0	0	NA	0	0	0	0	1	0	NA	0	NA	1	0	0	NA	0	NA	0	NA	NA	0	0	0	0	0	NA	0	0	0	0	NA	NA	NA	1	0	0	0	NA	0
GBS SNP	TP128669_T	1	0	NA	0	0	0	0	NA	0	NA	0	1	0	0	0	NA	1	NA	0	0	0	0	0	0	0	1	1	1	NA	0	0	NA	NA	0	0	0	0	NA	0	1	0	0	NA	0	0	NA	0	0
GBS SNP	TP154992_A	1	0	0	NA	NA	0	0	0	NA	0	NA	1	NA	NA	0	NA	NA	NA	NA	0	0	NA	0	NA	0	0	0	0	NA	0	1	NA	0	NA	NA	0	1	0	NA	0	0	NA	0	0	NA	1	1	0
GBS SNP	TP140803_A	1	0	0	NA	0	0	NA	0	0	0	NA	0	0	0	0	0	0	0	NA	0	0	1	NA	NA	NA	0	0	0	0	NA	1	0	0	1	0	NA	NA	NA	1	0	0	NA	1	0	NA	0	0	1
GBS SNP	TP4638_T	1	0	NA	0	NA	0	0	NA	0	0	0	0	0	0	NA	1	0	NA	0	NA	0	0	0	NA	NA	0	0	0	NA	0	1	NA	NA	0	NA	NA	0	0	0	1	0	0	NA	0	0	0	0	0
GBS SNP	TP134116_G	1	0	0	0	0	0	NA	NA	1	1	NA	1	NA	0	1	NA	1	0	NA	0	0	NA	1	0	NA	NA	NA	NA	NA	1	0	NA	NA	0	0	0	1	0	NA	NA	0	NA	0	NA	1	0	0	0
GBS SNP	TP12019_A	1	0	1	NA	1	1	0	0	0	NA	0	NA	NA	0	0	0	0	0	1	0	1	0	NA	0	0	0	NA	NA	NA	0	0	0	0	0	0	1	1	NA	1	0	0	NA	0	0	0	0	0	0
GBS SNP	TP35876_G	1	0	0	0	0	0	0	0	NA	NA	NA	0	0	1	1	0	0	1	0	NA	0	0	0	0	0	NA	0	1	0	0	0	0	NA	0	NA	0	1	0	0	0	1	NA	0	NA	0	0	0	NA
GBS SNP	TP96257_A	1	0	0	1	0	0	0	NA	0	NA	0	0	0	0	0	1	0	1	0	0	NA	1	1	0	0	1	0	0	0	1	0	0	NA	1	0	1	1	0	1	0	0	0	0	1	0	1	0	0
GBS SNP	TP100434_T	1	0	NA	1	0	NA	NA	NA	1	0	NA	0	NA	0	1	1	NA	0	1	NA	NA	1	1	NA	1	NA	0	NA	0	1	NA	1	1	NA	NA	0	NA	NA	NA	NA	NA	NA	NA	0	0	0	0	0
GBS SNP	TP126603_A	1	0	NA	0	0	0	0	1	NA	0	0	0	NA	0	1	NA	0	0	0	NA	0	NA	0	0	NA	0	1	0	NA	0	1	NA	NA	1	0	NA	0	0	0	1	0	0	NA	0	0	0	0	0
GBS SNP	TP11293_A	1	0	0	NA	NA	0	NA	NA	0	0	0	NA	1	NA	0	NA	NA	NA	NA	0	NA	0	0	NA	0	0	0	NA	0	NA	NA	1	0	0	0	NA	NA	NA	NA	NA	NA	1	NA	NA	0	NA	0	0
GBS SNP	TP123775_A	1	0	0	0	NA	1	0	0	0	1	0	0	0	0	0	1	0	NA	0	1	NA	1	1	0	0	1	1	0	NA	1	0	0	1	0	0	0	0	1	0	0	0	0	0	1	NA	1	0	1
GBS SNP	TP2466_T	1	0	1	0	NA	NA	1	0	0	1	1	0	1	1	1	0	1	1	NA	1	NA	0	NA	0	1	NA	0	1	1	1	0	1	0	0	1	1	0	0	1	0	1	0	0	0	0	0	1	NA
GBS SNP	TP101742_G	1	0	1	0	NA	0	0	NA	1	0	0	0	0	0	NA	0	1	NA	0	0	0	0	1	0	0	NA	NA	0	0	0	0	0	NA	NA	NA	0	1	0	0	0	NA	1	NA	0	0	0	0	NA
GBS SNP	TP103448_T	1	0	1	1	NA	NA	NA	0	NA	0	NA	0	0	1	NA	0	0	0	0	0	0	NA	0	NA	0	0	0	0	0	1	NA	0	0	NA	NA	0	0	NA	0	NA	NA	1	NA	0	0	0	1	0
GBS SNP	TP168091_A	1	0	0	0	0	1	1	0	0	0	1	NA	NA	1	1	0	NA	0	1	0	0	NA	0	0	1	0	1	0	0	NA	1	1	0	1	1	0	NA	0	0	1	1	0	0	1	NA	0	0	0
GBS SNP	TP127584_T	1	0	0	0	1	0	1	0	1	0	0	NA	0	NA	0	0	NA	0	0	1	0	0	1	1	0	1	NA	0	0	0	0	1	0	1	NA	NA	NA	0	0	0	1	0	NA	0	1	0	0	0
GBS SNP	TP64183_T	1	0	1	NA	1	NA	1	1	0	1	0	1	1	1	0	0	0	0	NA	NA	0	0	1	1	1	0	0	0	0	1	0	1	1	0	NA	0	0	NA	1	0	0	1	0	0	NA	1	1	1
GBS SNP	TP100230_A	1	0	1	NA	1	1	NA	1	0	1	0	1	0	1	0	0	0	0	1	0	0	0	1	1	1	NA	0	0	1	1	0	NA	NA	0	1	0	0	1	1	0	0	0	0	0	0	1	1	1
GBS SNP	TP12566_A	1	0	0	0	0	0	1	1	1	1	0	NA	1	0	1	1	1	0	1	0	0	1	1	0	1	NA	1	1	1	0	0	1	1	1	0	0	1	0	1	1	0	1	0	1	1	0	0	0
GBS SNP	TP55501_T	1	0	0	0	0	0	1	1	1	1	NA	1	1	0	1	1	1	0	1	0	0	1	1	0	1	NA	1	1	0	1	0	1	1	1	0	0	1	0	1	1	0	1	0	1	NA	0	0	0
GBS SNP	TP66251_C	1	0	1	1	1	1	0	0	0	0	0	0	0	0	0	0	0	NA	0	0	NA	0	1	0	0	0	1	0	0	0	0	0	0	0	NA	1	1	NA	1	0	NA	0	0	0	0	0	0	1
GBS SNP	TP74024_T	1	0	0	0	NA	NA	0	0	1	1	0	0	1	0	0	0	0	0	NA	0	0	1	0	0	1	0	1	0	1	NA	0	1	0	0	0	NA	1	NA	0	0	0	1	NA	0	NA	NA	NA	0
GBS SNP	TP92455_G	1	0	NA	1	NA	0	NA	NA	0	NA	1	NA	NA	NA	0	1	NA	1	NA	NA	NA	NA	0	NA	NA	NA	0	NA	NA	0	NA	NA	0	1	NA	0	0	0	0	1	NA	NA	NA	NA	1	NA	NA	NA
GBS SNP	TP157954_G	1	0	1	NA	NA	1	NA	0	NA	0	0	NA	0	0	NA	1	NA	NA	NA	NA	1	NA	0	0	0	NA	0	0	NA	1	NA	NA	0	NA	NA	0	NA	0	0	0	0	NA	0	NA	0	0	0	0
GBS SNP	TP145406_C	1	0	0	NA	0	NA	NA	0	0	NA	0	0	1	NA	0	0	NA	NA	0	0	NA	0	NA	0	1	0	1	NA	0	0	1	0	0	NA	NA	0	0	0	NA	1	NA	0	1	0	1	NA	1	NA
GBS SNP	TP97817_G	1	0	1	1	NA	NA	NA	0	0	NA	1	0	0	0	NA	NA	NA	0	NA	0	0	NA	NA	0	NA	0	1	0	0	NA	0	NA	0	NA	1	NA	0	0	0	0	1	0	1	1	NA	0	0	0
GBS SNP	TP54954_T	1	0	0	0	0	0	NA	NA	NA	0	1	0	0	0	0	0	1	0	0	1	1	0	NA	1	0	NA	1	0	0	0	0	NA	0	NA	0	1	1	0	0	0	NA	0	1	0	NA	0	1	0
GBS SNP	TP146336_G	1	0	0	0	0	NA	1	1	1	0	0	0	1	NA	1	NA	1	0	0	NA	0	0	NA	NA	NA	NA	0	0	1	0	0	1	0	0	NA	NA	1	1	0	1	NA	1	0	1	1	0	1	0
GBS SNP	TP14197_G	1	0	0	0	0	0	0	NA	0	1	NA	1	NA	0	NA	0	NA	NA	0	1	0	NA	NA	0	0	0	1	0	0	NA	0	0	0	NA	0	NA	0	1	NA	0	1	NA	0	0	0	NA	0	1
GBS SNP	TP145927_T	1	0	0	0	1	1	1	1	0	1	0	1	NA	1	0	1	0	0	0	1	0	1	0	1	1	NA	0	0	1	NA	1	0	0	0	0	0	0	0	0	0	1	1	1	0	1	1	1	0
GBS SNP	TP157422_T	1	0	0	1	0	0	NA	NA	0	NA	0	NA	0	NA	NA	1	1	NA	NA	0	NA	1	NA	NA	0	1	1	0	NA	1	1	0	NA	NA	1	1	NA	1	0	0	0	0	1	0	NA	NA	1	NA
GBS SNP	TP77514_T	1	0	0	0	1	0	1	1	1	0	0	NA	0	NA	0	0	NA	0	0	0	1	0	1	NA	0	0	NA	0	0	0	0	1	0	NA	NA	NA	NA	1	0	0	NA	1	1	0	0	0	1	0
GBS SNP	TP26730_T	1	0	0	1	0	1	1	NA	0	0	1	0	0	1	1	0	0	0	1	0	0	0	0	0	NA	0	NA	1	1	0	1	0	0	1	1	0	0	0	0	1	NA	0	NA	1	NA	0	0	0
GBS SNP	TP116911_A	1	0	0	0	1	NA	1	0	0	1	0	NA	1	0	0	1	0	0	0	1	NA	1	0	1	NA	1	0	0	NA	NA	0	NA	0	0	0	0	0	1	0	0	1	0	1	0	1	NA	NA	0
GBS SNP	TP95672_T	1	0	0	1	0	NA	NA	0	1	1	1	0	NA	0	0	0	0	0	0	1	1	1	1	0	0	1	0	1	0	1	1	0	NA	0	0	0	NA	1	0	1	0	0	0	0	NA	0	0	0
GBS SNP	TP9019_A	1	0	1	NA	1	0	0	0	0	0	0	0	0	0	0	0	0	1	1	0	1	0	1	0	0	0	1	0	0	0	0	0	0	0	1	1	1	1	1	0	0	0	0	0	0	0	0	NA
GBS SNP	TP126026_A	1	0	0	0	1	1	1	0	0	1	0	1	NA	1	0	1	0	0	0	1	0	NA	0	1	1	1	0	0	1	1	1	NA	0	0	0	0	0	NA	0	0	1	1	NA	0	1	NA	1	0
GBS SNP	TP33508_A	1	0	0	1	0	NA	0	0	NA	1	NA	1	NA	0	0	0	0	0	1	NA	1	0	0	NA	0	0	NA	NA	NA	0	0	1	0	0	1	1	NA	0	NA	NA	0	1	0	0	1	0	0	NA
GBS SNP	TP66941_T	1	0	0	0	1	0	NA	0	0	0	0	1	0	0	1	NA	1	NA	0	0	NA	0	0	0	NA	NA	0	NA	0	0	1	0	1	0	0	1	1	NA	0	1	NA	0	0	0	0	0	0	NA
GBS SNP	TP49640_T	1	0	NA	NA	0	0	NA	NA	NA	1	NA	0	0	0	NA	1	0	0	NA	0	0	NA	1	0	0	NA	1	0	0	0	0	1	NA	0	0	0	0	0	NA	1	NA	1	1	1	1	0	0	0
GBS SNP	TP75796_A	1	0	0	0	NA	0	0	1	1	0	0	0	1	0	0	NA	NA	1	1	NA	0	1	1	0	0	NA	0	1	1	0	0	0	1	1	NA	1	0	0	1	0	0	0	NA	1	0	1	NA	0
GBS SNP	TP78480_A	1	0	NA	1	NA	1	NA	0	0	NA	0	NA	0	0	0	NA	NA	NA	1	0	1	0	1	NA	NA	0	1	0	NA	0	0	0	0	0	NA	1	1	1	1	0	0	0	0	0	0	0	0	0
GBS SNP	TP1375_T	1	0	NA	0	NA	NA	NA	NA	NA	0	1	1	1	0	0	1	NA	NA	1	0	0	NA	0	0	1	1	NA	1	0	1	0	0	1	1	0	0	0	0	1	0	0	0	NA	NA	0	0	0	0
GBS SNP	TP119012_A	1	0	1	0	0	0	0	NA	0	1	0	0	0	0	0	NA	0	1	1	0	0	NA	0	0	NA	0	1	0	0	1	0	NA	0	1	0	NA	NA	0	0	0	0	0	0	NA	0	1	0	1
GBS SNP	TP30464_A	1	0	0	NA	0	0	NA	0	NA	0	NA	1	1	0	NA	0	NA	0	NA	0	NA	1	NA	1	0	0	0	0	0	1	NA	0	NA	NA	NA	0	0	NA	1	0	0	NA	NA	1	NA	0	1	NA
GBS SNP	TP78706_T	1	0	0	1	1	NA	NA	0	NA	0	NA	0	0	1	0	NA	1	NA	1	1	1	NA	NA	0	0	NA	1	NA	NA	1	NA	0	0	NA	1	NA	0	NA	0	0	NA	NA	NA	NA	1	NA	NA	1
GBS SNP	TP68797_A	1	0	1	0	0	0	0	1	0	0	1	0	0	1	0	0	0	0	0	1	0	1	0	NA	0	1	1	0	1	0	1	0	NA	0	0	0	0	0	0	0	1	0	0	0	NA	0	0	1
GBS SNP	TP38711_A	1	0	0	0	NA	0	NA	0	NA	0	0	1	0	0	NA	1	1	NA	0	0	NA	0	0	0	NA	NA	0	1	0	0	NA	0	NA	0	0	NA	NA	1	0	NA	1	0	0	0	0	0	0	1
GBS SNP	TP473_A	1	0	1	0	0	0	0	NA	NA	0	1	0	1	NA	0	0	0	0	0	NA	0	1	1	1	1	NA	0	0	1	0	NA	NA	1	0	0	NA	0	NA	0	NA	0	0	0	0	1	0	0	1
GBS SNP	TP19481_A	1	0	NA	NA	1	1	NA	1	NA	NA	1	0	0	1	0	1	0	0	NA	0	1	0	1	1	0	1	0	1	1	1	0	0	1	0	0	1	0	0	1	0	0	1	0	1	1	0	1	0
GBS SNP	TP85290_G	1	0	NA	0	NA	NA	1	1	1	1	NA	NA	NA	NA	NA	NA	NA	0	1	NA	0	NA	1	0	1	1	NA	1	1	1	NA	NA	1	NA	0	NA	0	0	1	1	0	1	0	1	1	NA	0	0
GBS SNP	TP43764_T	1	0	1	1	NA	1	NA	1	NA	1	NA	NA	0	NA	1	1	1	NA	NA	0	0	0	1	NA	1	1	0	1	0	1	1	NA	1	0	1	0	0	1	1	1	NA	0	0	1	NA	NA	1	1
GBS SNP	TP34309_A	1	0	0	NA	0	1	1	0	1	0	0	NA	0	1	1	0	0	1	0	0	1	0	1	1	0	1	0	0	1	0	0	1	NA	0	1	1	1	NA	0	1	NA	1	1	1	NA	0	1	0
GBS SNP	TP118856_T	1	0	0	NA	NA	1	NA	0	0	1	0	NA	NA	0	0	1	NA	NA	0	NA	1	NA	1	0	0	NA	1	0	NA	0	0	0	NA	0	0	NA	0	NA	0	0	1	NA	NA	NA	1	NA	NA	1
GBS SNP	TP98789_G	1	0	0	0	NA	1	NA	0	0	NA	0	1	1	NA	0	1	NA	0	NA	1	0	1	0	0	NA	NA	0	NA	1	1	1	NA	0	0	0	0	0	1	0	NA	1	1	1	0	1	1	NA	0
GBS SNP	TP32693_G	1	0	1	1	NA	NA	NA	0	0	1	1	NA	NA	1	1	0	1	1	0	1	0	0	0	0	1	1	0	NA	0	NA	0	1	0	0	NA	NA	1	0	0	NA	NA	0	NA	0	0	0	NA	1
GBS SNP	TP72324_A	1	0	0	0	0	1	NA	NA	1	1	1	1	0	0	0	1	0	0	1	0	0	1	NA	1	0	1	0	1	0	1	0	1	1	0	0	NA	0	NA	NA	0	0	1	0	0	0	0	0	NA
GBS SNP	TP138648_A	1	0	1	NA	1	0	0	0	0	0	0	0	0	0	0	0	0	1	1	0	NA	0	1	0	0	0	1	0	0	0	0	0	0	0	1	1	1	1	0	0	0	0	0	0	0	0	0	1
GBS SNP	TP84136_T	1	0	NA	0	1	NA	NA	0	NA	NA	NA	0	NA	NA	0	0	0	0	NA	0	0	1	0	NA	1	0	0	NA	1	NA	0	1	0	0	NA	NA	0	1	0	0	0	NA	NA	NA	1	NA	0	0
GBS SNP	TP163907_T	1	0	1	1	1	0	NA	0	0	NA	0	0	0	0	0	0	0	NA	1	0	1	0	NA	0	0	0	0	0	0	0	0	0	0	0	1	1	1	0	1	0	0	0	NA	0	0	0	0	1
GBS SNP	TP154755_G	1	0	1	1	1	NA	0	0	0	0	0	0	0	0	0	1	0	1	1	0	0	0	1	0	0	0	1	0	0	0	0	0	0	0	NA	1	0	0	0	0	0	0	NA	0	0	1	0	1
GBS SNP	TP44257_C	1	0	1	NA	1	1	0	NA	0	NA	0	0	0	0	0	0	NA	1	1	0	NA	0	1	0	0	0	1	NA	0	0	0	0	0	NA	0	1	1	1	1	0	NA	0	NA	0	0	0	0	1
GBS SNP	TP93778_A	1	0	0	0	1	1	1	1	1	0	1	1	0	1	0	0	1	0	0	0	NA	0	1	1	0	1	1	0	0	0	0	1	0	1	1	1	1	1	0	0	1	1	1	0	1	0	0	0
GBS SNP	TP167965_C	1	0	1	1	1	0	0	0	0	0	0	0	0	0	NA	0	0	1	1	0	1	0	1	0	0	0	1	0	0	0	0	0	0	0	1	1	1	1	0	0	0	0	0	0	0	0	0	1
GBS SNP	TP91780_C	1	0	0	NA	1	1	1	NA	NA	1	0	0	NA	1	0	1	1	0	0	0	0	0	NA	0	0	0	NA	NA	NA	1	0	0	1	NA	1	0	1	0	NA	0	0	NA	0	0	0	NA	0	0
GBS SNP	TP6413_T	1	0	NA	1	1	1	0	NA	0	0	0	0	0	0	0	0	0	1	NA	0	NA	0	1	0	0	0	0	0	0	0	0	0	0	0	1	1	NA	0	NA	0	0	NA	0	0	0	0	0	1
GBS SNP	TP117558_A	1	0	NA	0	0	0	NA	0	0	0	0	NA	0	0	NA	0	0	0	1	NA	1	NA	1	1	0	0	0	0	0	1	1	1	0	0	0	NA	0	1	NA	0	0	0	0	NA	NA	1	1	NA
GBS SNP	TP123766_G	1	0	1	1	1	NA	0	0	0	0	0	0	0	0	0	0	0	1	1	0	1	0	1	0	0	0	NA	0	0	0	0	0	0	0	1	1	1	1	1	0	0	0	0	0	0	0	0	1
GBS SNP	TP106629_C	1	0	NA	0	NA	0	NA	0	0	1	0	0	0	0	0	1	0	1	1	0	0	1	0	0	1	0	1	0	0	1	0	0	0	1	0	1	0	0	0	0	0	0	0	0	0	1	0	1
GBS SNP	TP1582_A	1	0	NA	1	0	0	1	1	0	0	NA	1	0	0	1	1	0	0	0	0	0	NA	1	NA	0	0	NA	NA	NA	NA	0	1	0	0	NA	1	1	1	0	0	0	NA	1	0	1	0	NA	0
GBS SNP	TP66392_G	1	0	0	NA	0	NA	1	0	NA	0	0	1	0	1	0	1	1	NA	NA	NA	1	1	0	NA	0	1	1	0	0	1	1	0	0	0	1	1	0	1	0	NA	1	NA	1	0	NA	1	1	1
GBS SNP	TP52886_T	1	0	1	NA	1	NA	0	0	0	1	0	0	0	0	0	1	0	NA	1	0	0	1	0	0	0	NA	1	0	0	1	0	0	NA	1	0	1	0	0	0	0	0	0	1	0	0	1	0	1
GBS SNP	TP112598_T	1	0	0	1	0	0	NA	1	0	0	1	1	1	0	NA	NA	0	0	0	0	0	NA	NA	NA	0	0	NA	1	1	1	0	NA	0	1	0	1	1	1	0	0	0	1	NA	0	1	0	1	0
GBS SNP	TP93503_T	1	0	1	1	NA	0	1	NA	1	0	1	1	0	NA	NA	0	1	0	0	0	0	0	0	0	NA	1	NA	NA	1	NA	0	NA	NA	NA	0	0	0	0	0	0	1	0	0	0	0	0	0	NA
GBS SNP	TP93210_G	1	0	1	0	1	1	0	0	0	0	NA	NA	0	0	NA	0	0	1	1	0	1	0	1	0	0	0	NA	0	0	0	0	0	0	0	1	1	1	1	1	0	0	0	0	0	0	0	0	0
GBS SNP	TP31213_T	1	0	1	0	1	NA	NA	1	0	1	0	1	0	1	1	1	1	1	0	1	1	0	0	0	1	0	NA	0	0	NA	0	1	0	0	0	0	0	1	0	1	1	0	0	NA	0	1	0	0
GBS SNP	TP166120_A	1	0	1	NA	NA	0	0	NA	1	NA	NA	1	NA	NA	NA	0	NA	0	NA	NA	NA	0	NA	NA	NA	NA	1	NA	0	0	0	0	1	0	0	NA	0	1	0	NA	0	NA	0	0	0	1	1	NA
GBS SNP	TP160819_T	1	0	0	0	0	NA	0	0	0	0	NA	1	0	0	1	1	1	1	0	0	NA	0	0	0	1	NA	0	1	0	0	1	0	0	0	0	NA	1	1	0	1	1	0	0	0	0	NA	0	1
GBS SNP	TP64040_G	1	0	1	NA	1	NA	0	0	0	0	NA	0	NA	0	0	0	NA	1	1	NA	NA	0	1	NA	0	0	0	0	0	0	0	0	NA	NA	1	1	1	1	1	0	0	0	NA	0	0	0	0	NA
GBS SNP	TP34734_A	1	0	0	0	1	0	NA	0	0	1	0	NA	1	1	NA	1	0	0	0	NA	NA	1	0	1	1	1	0	0	1	1	NA	0	0	NA	0	0	0	1	0	0	1	1	1	0	1	1	1	0
GBS SNP	TP161324_G	1	0	1	NA	1	NA	0	0	0	0	0	0	0	0	0	0	NA	1	NA	0	1	0	1	0	0	0	0	0	0	0	0	0	0	0	1	1	1	0	1	NA	0	0	0	NA	0	0	0	1
GBS SNP	TP97882_A	1	0	0	1	0	0	0	0	0	1	0	0	0	NA	1	0	NA	1	0	1	0	NA	0	1	1	NA	1	0	1	0	1	1	1	0	0	1	1	NA	1	0	0	0	0	0	1	0	NA	0
GBS SNP	TP3194_T	1	0	1	NA	0	NA	NA	1	0	0	0	1	0	0	0	NA	0	1	0	0	NA	NA	NA	1	0	1	0	0	0	1	1	1	0	0	1	0	0	NA	0	0	0	0	0	0	0	0	0	0
GBS SNP	TP130375_G	1	0	1	0	1	1	0	0	0	0	0	0	0	0	0	0	0	1	1	0	NA	0	1	0	0	0	1	0	0	0	0	0	0	0	1	1	1	1	1	0	0	0	0	0	0	0	0	1
GBS SNP	TP36322_C	1	0	1	NA	1	NA	0	0	0	1	NA	0	0	NA	0	1	NA	1	1	0	0	NA	0	0	1	0	1	0	NA	1	0	0	0	NA	0	NA	0	0	0	0	0	0	NA	NA	0	1	0	1
GBS SNP	TP95573_G	1	0	1	0	0	0	1	0	0	0	0	1	1	1	1	1	NA	NA	1	0	0	NA	NA	0	0	0	0	1	0	0	0	1	1	0	0	1	1	0	1	0	0	0	1	1	0	0	0	0
GBS SNP	TP68063_A	1	0	NA	0	0	1	1	1	0	0	0	1	NA	0	0	1	NA	1	0	0	1	0	1	1	0	1	0	0	0	1	0	NA	0	0	1	0	1	1	0	0	0	0	0	0	0	0	0	0
GBS SNP	TP26663_T	1	0	0	0	1	1	NA	1	1	0	1	1	NA	1	NA	0	1	NA	0	1	0	0	1	1	0	NA	1	0	0	0	NA	1	0	1	NA	1	NA	NA	0	0	NA	1	1	0	1	0	1	0
GBS SNP	TP120942_A	1	0	0	0	1	1	0	0	0	0	1	NA	1	1	0	0	0	0	NA	1	NA	0	0	0	0	1	NA	1	1	NA	1	0	0	0	1	0	0	0	1	0	NA	NA	NA	0	0	NA	0	NA
GBS SNP	TP126583_T	1	0	NA	0	NA	1	0	0	NA	0	1	0	0	0	1	1	1	1	1	1	0	0	NA	0	0	1	0	0	1	0	0	0	1	0	NA	0	1	0	0	0	NA	1	1	1	0	0	0	NA
GBS SNP	TP31_G	1	0	0	1	NA	1	0	0	1	0	NA	1	0	0	0	1	NA	NA	NA	1	1	0	0	1	0	NA	1	NA	0	1	NA	1	NA	0	1	0	0	1	NA	NA	0	0	1	0	0	1	NA	0
GBS SNP	TP50834_G	1	0	1	1	1	1	0	NA	0	0	0	NA	0	0	0	0	0	1	1	NA	1	0	1	0	0	0	0	0	0	0	0	0	0	0	1	1	1	0	1	0	0	0	0	0	0	0	0	1
GBS SNP	TP17032_T	1	0	1	NA	NA	0	0	0	1	0	1	0	NA	1	NA	NA	0	1	0	NA	0	1	NA	0	1	0	0	0	NA	NA	0	NA	0	0	0	1	1	0	0	NA	0	0	0	1	1	0	0	1
GBS SNP	TP19681_A	1	0	0	1	0	0	0	0	1	0	1	0	NA	0	0	NA	NA	0	1	0	0	1	0	1	NA	0	NA	1	1	1	0	NA	1	1	0	0	0	NA	0	1	0	0	0	0	1	0	0	0
GBS SNP	TP27526_A	1	0	1	0	0	0	1	0	0	0	0	1	1	0	1	1	1	1	1	0	0	1	1	0	1	0	0	1	0	0	0	0	1	0	0	1	1	0	NA	0	0	0	1	1	0	0	1	0
GBS SNP	TP163670_A	1	0	1	0	1	0	0	0	NA	1	0	0	0	0	0	1	0	1	1	0	0	1	0	0	1	0	1	0	0	1	0	0	0	1	0	1	0	NA	0	0	0	0	1	0	0	1	0	NA
GBS SNP	TP148739_T	1	0	NA	0	0	1	NA	0	0	0	NA	1	NA	0	0	1	NA	0	1	0	0	NA	0	1	NA	0	0	NA	NA	1	1	NA	1	0	1	0	0	1	0	1	NA	0	NA	0	0	NA	0	NA
GBS SNP	TP144659_T	1	0	0	1	1	NA	NA	NA	0	0	1	0	0	0	0	NA	NA	0	NA	NA	NA	1	1	0	NA	1	1	1	0	NA	1	0	NA	NA	0	0	0	0	0	0	0	0	0	0	NA	0	0	0
GBS SNP	TP7182_T	1	0	1	1	NA	0	0	NA	0	0	0	0	0	0	0	0	NA	NA	1	0	1	0	0	0	0	0	0	NA	0	NA	0	0	0	0	NA	NA	1	0	1	0	0	0	0	NA	0	0	0	1
GBS SNP	TP156942_G	1	0	0	NA	0	0	0	0	NA	1	0	0	1	NA	NA	NA	0	1	NA	1	NA	0	1	0	0	0	NA	1	0	NA	1	1	0	0	NA	0	1	NA	1	0	1	1	NA	NA	1	1	0	0
GBS SNP	TP115097_T	1	0	0	0	0	0	NA	0	0	0	0	NA	NA	1	1	1	1	1	NA	0	0	0	0	0	1	NA	0	1	1	0	0	1	1	0	0	1	1	0	1	1	NA	0	1	1	0	0	1	1
GBS SNP	TP9444_T	1	0	1	1	1	1	0	0	NA	0	0	0	0	0	NA	0	NA	NA	1	0	1	0	1	0	0	0	0	0	0	0	0	NA	0	0	1	1	1	0	1	0	0	0	0	0	0	0	0	1
GBS SNP	TP49241_A	1	0	1	1	NA	1	0	0	0	0	0	0	0	0	0	0	0	1	1	0	1	0	1	0	0	0	0	0	0	0	0	0	0	0	0	1	1	1	1	0	0	0	0	0	0	0	0	1
GBS SNP	TP44358_G	1	0	1	1	1	NA	NA	0	NA	NA	NA	0	0	0	NA	NA	NA	1	1	0	NA	NA	NA	0	NA	0	1	0	NA	0	0	NA	0	0	1	1	1	1	NA	0	0	0	0	0	0	0	0	1
GBS SNP	TP165793_A	1	0	1	1	1	1	0	0	0	NA	0	0	0	0	NA	0	0	1	0	0	1	0	1	0	0	0	1	NA	0	0	0	0	0	0	1	1	NA	1	0	0	0	0	0	0	0	0	0	1
GBS SNP	TP37765_A	1	0	0	0	NA	0	NA	NA	0	0	0	0	1	1	1	0	NA	1	0	0	0	NA	0	NA	0	1	0	1	1	1	1	NA	NA	0	0	1	0	0	NA	0	1	1	0	0	0	NA	0	0
GBS SNP	TP74378_T	1	0	1	1	1	0	0	0	0	NA	NA	NA	0	0	0	1	0	1	1	0	NA	1	1	0	1	0	1	0	0	0	0	0	0	NA	0	1	0	0	0	NA	0	0	0	0	0	1	0	1
GBS SNP	TP7642_C	1	0	NA	0	1	0	NA	0	0	0	NA	1	1	1	0	NA	0	0	NA	1	NA	1	0	1	1	NA	0	NA	1	NA	1	1	0	0	0	0	0	NA	0	0	1	1	1	0	1	1	NA	0
GBS SNP	TP23164_C	1	0	0	1	NA	1	1	0	1	0	0	1	1	0	0	1	NA	NA	1	1	1	0	1	1	0	1	1	1	0	NA	0	1	NA	0	1	0	0	1	1	1	1	0	1	0	0	1	1	0
GBS SNP	TP28642_G	1	0	0	0	NA	NA	NA	NA	1	NA	0	NA	NA	1	NA	0	NA	0	NA	0	1	1	NA	NA	NA	NA	0	1	NA	NA	NA	0	1	NA	NA	NA	NA	0	0	1	NA	NA	1	0	1	NA	NA	NA
GBS SNP	TP79302_A	1	0	NA	0	NA	0	1	0	0	0	0	1	NA	NA	1	1	NA	1	NA	0	1	0	NA	0	NA	0	0	1	NA	0	1	0	1	NA	0	NA	1	NA	0	1	0	0	0	0	0	NA	0	1
GBS SNP	TP131895_C	1	0	1	NA	1	1	0	0	0	0	0	0	0	0	0	0	NA	1	1	0	1	0	1	0	0	0	0	0	0	0	0	0	0	0	1	1	1	0	1	0	0	0	0	0	0	0	0	1
GBS SNP	TP143392_G	1	0	NA	1	1	1	0	0	0	0	0	0	0	0	NA	0	0	1	1	0	1	0	1	0	0	0	0	0	0	0	0	0	0	0	1	NA	1	1	1	NA	0	0	0	0	0	0	NA	NA
GBS SNP	TP62967_T	1	0	NA	0	0	0	1	1	1	1	0	NA	0	0	1	NA	1	0	NA	0	0	NA	0	0	1	1	NA	NA	1	NA	0	1	0	1	0	0	1	0	1	NA	0	NA	0	1	1	0	NA	0
GBS SNP	TP71289_T	1	0	0	1	0	0	NA	1	1	NA	NA	NA	1	0	NA	0	NA	NA	1	1	1	0	NA	1	0	1	1	NA	1	0	1	1	0	1	0	NA	1	0	1	1	0	NA	0	0	1	NA	NA	1
GBS SNP	TP139372_G	1	0	0	NA	1	NA	NA	NA	NA	NA	NA	0	NA	0	NA	0	NA	NA	NA	0	1	NA	NA	NA	1	0	NA	0	0	0	NA	0	0	1	0	NA	NA	0	1	NA	0	0	NA	NA	1	1	NA	1
GBS SNP	TP24220_T	1	0	0	1	1	0	1	0	0	0	0	NA	0	0	0	1	1	1	0	1	1	0	0	0	1	1	0	1	0	0	1	0	1	0	0	1	1	1	0	NA	1	0	0	0	0	0	0	1
GBS SNP	TP163077_C	1	0	1	0	0	0	1	0	0	0	NA	1	1	1	NA	1	NA	1	1	0	0	1	1	0	1	0	0	NA	0	0	0	0	0	0	0	1	1	0	1	0	0	0	1	1	0	0	1	0
GBS SNP	TP3680_G	1	0	1	1	NA	1	NA	0	0	0	0	0	0	0	0	0	0	1	1	0	1	0	1	0	0	0	NA	0	0	0	0	0	0	0	1	1	1	1	1	0	0	0	0	0	0	0	0	1
GBS SNP	TP69200_A	1	0	NA	NA	1	1	0	NA	0	0	0	0	0	0	0	0	NA	1	1	0	1	0	1	0	NA	0	0	0	0	0	0	0	0	NA	1	1	1	0	1	NA	0	0	0	NA	0	0	0	1
GBS SNP	TP10844_C	1	0	0	NA	0	1	NA	0	NA	1	NA	0	0	NA	1	1	0	NA	1	1	1	0	0	0	1	0	1	0	0	0	NA	0	0	NA	0	1	0	0	0	1	1	0	NA	NA	1	1	NA	0
GBS SNP	TP97981_A	1	0	1	0	0	0	1	0	0	0	0	1	1	1	1	1	1	1	1	0	0	1	1	0	1	0	0	0	0	0	0	NA	1	0	0	NA	1	0	1	0	0	0	1	1	0	0	1	0
GBS SNP	TP39580_T	1	0	0	0	1	NA	0	0	0	1	1	0	NA	0	0	1	0	1	NA	1	1	0	NA	NA	0	0	1	NA	1	0	0	0	NA	0	0	0	0	1	0	0	1	0	NA	NA	NA	1	0	1
GBS SNP	TP11173_A	1	0	0	NA	NA	0	1	NA	0	0	NA	1	0	0	1	1	NA	1	0	0	1	0	0	0	1	1	0	0	0	NA	1	0	1	NA	0	1	1	NA	0	NA	1	0	0	0	0	0	0	NA
GBS SNP	TP52540_A	1	0	0	1	1	0	1	0	0	0	0	1	0	0	1	1	1	1	0	1	1	0	0	0	1	1	0	NA	0	0	1	0	1	0	0	1	1	1	0	1	1	0	0	0	0	0	0	1
GBS SNP	TP69466_T	1	0	1	NA	0	0	NA	1	0	NA	NA	0	1	0	1	NA	1	1	NA	NA	NA	0	1	1	1	1	0	0	0	1	0	0	1	1	0	0	0	0	0	0	NA	0	0	1	0	0	NA	0
GBS SNP	TP5824_T	1	0	NA	NA	1	NA	0	0	NA	0	0	0	0	0	0	0	NA	1	NA	0	1	0	1	NA	0	0	0	0	NA	0	NA	0	0	0	NA	1	1	0	1	0	NA	0	NA	0	NA	NA	0	NA
GBS SNP	TP82910_C	1	0	0	1	0	1	1	NA	1	0	0	1	0	0	1	0	0	1	0	0	1	0	1	1	0	1	0	0	NA	0	0	NA	1	0	1	0	1	1	0	1	1	1	1	1	1	0	1	0
GBS SNP	TP116287_T	1	0	0	NA	1	0	0	0	0	0	NA	1	0	NA	1	1	1	1	0	0	0	NA	0	0	1	1	0	NA	0	0	NA	0	1	0	0	NA	1	1	0	1	1	0	0	0	NA	0	NA	0
GBS SNP	TP67630_T	1	0	0	1	0	0	NA	0	1	NA	1	0	NA	1	0	1	NA	0	1	1	1	1	1	0	0	1	NA	0	1	0	0	0	0	1	1	NA	0	0	0	0	0	1	NA	1	1	NA	1	NA
GBS SNP	TP24182_C	1	0	0	0	1	NA	1	0	0	1	0	1	1	1	0	1	0	0	0	1	0	1	0	NA	NA	1	0	0	1	1	1	NA	0	0	0	0	0	1	0	0	1	1	1	0	1	1	1	0
GBS SNP	TP23540_A	1	0	0	NA	1	1	NA	NA	1	NA	0	1	0	1	0	1	NA	1	NA	1	1	NA	0	1	0	1	1	0	0	1	1	0	0	0	1	0	0	1	0	0	0	0	1	0	1	1	NA	0
GBS SNP	TP103646_A	1	0	0	0	NA	NA	NA	NA	0	0	0	NA	NA	1	0	NA	NA	0	1	NA	1	0	0	0	NA	NA	1	0	0	NA	1	0	NA	NA	1	0	0	1	NA	NA	1	0	1	0	NA	1	NA	NA
GBS SNP	TP112734_T	1	0	0	0	1	1	1	0	0	1	0	1	1	1	0	1	0	0	0	1	0	1	0	1	1	1	0	0	1	1	1	1	0	0	0	0	0	1	0	0	1	NA	1	0	1	NA	1	0
GBS SNP	TP31312_G	1	0	0	1	0	1	NA	NA	1	0	NA	NA	0	0	1	NA	NA	NA	0	NA	1	0	1	NA	NA	0	0	NA	1	0	0	1	NA	0	1	0	1	1	0	NA	1	1	NA	1	NA	0	1	0
GBS SNP	TP32719_A	1	0	0	NA	0	0	1	0	NA	0	NA	1	NA	0	1	1	NA	0	0	0	0	1	1	1	0	NA	NA	NA	1	1	0	0	0	NA	0	0	1	1	0	0	0	1	1	0	1	0	NA	0
GBS SNP	TP117656_T	1	0	NA	NA	NA	NA	0	NA	1	0	0	1	0	1	0	0	NA	0	NA	1	NA	1	1	1	0	0	1	NA	NA	NA	1	0	NA	1	0	NA	1	NA	0	1	NA	1	1	0	1	0	0	NA
GBS SNP	TP124834_A	1	0	1	0	NA	0	1	0	0	0	NA	1	1	1	1	1	NA	1	0	NA	0	1	0	0	1	NA	0	1	0	0	0	0	1	NA	0	1	NA	0	1	0	NA	0	NA	1	NA	NA	1	0
GBS SNP	TP60246_A	1	0	0	1	1	NA	0	0	0	1	1	0	0	0	1	1	0	1	1	1	1	0	0	0	1	0	1	0	0	0	0	0	0	1	NA	0	0	0	0	1	1	0	1	1	1	1	1	0
GBS SNP	TP121540_A	1	0	1	0	0	NA	1	NA	0	0	0	1	0	0	0	1	0	1	0	0	1	0	1	1	0	NA	0	NA	0	NA	1	1	0	0	NA	0	0	NA	0	0	0	0	0	0	0	0	0	0
GBS SNP	TP46794_A	1	0	1	1	NA	1	0	0	0	NA	NA	0	0	NA	0	0	NA	1	1	0	NA	0	1	0	0	0	0	NA	NA	0	0	0	0	0	1	NA	1	1	NA	0	0	0	0	0	0	0	0	1
GBS SNP	TP84954_A	1	0	0	1	1	1	0	0	0	0	0	0	NA	0	0	0	0	0	1	0	1	1	NA	0	1	0	0	0	0	0	1	0	1	NA	0	0	0	0	NA	NA	0	0	1	0	1	1	1	1
GBS SNP	TP52002_T	1	0	1	0	0	NA	1	NA	NA	0	NA	0	1	1	1	1	1	NA	NA	0	0	0	NA	0	NA	0	NA	1	NA	NA	NA	1	1	NA	0	NA	NA	0	1	1	NA	NA	NA	1	0	NA	1	NA
GBS SNP	TP25697_T	1	0	1	1	1	1	NA	0	0	0	0	0	0	0	0	0	NA	1	1	NA	1	0	1	0	0	0	1	0	0	0	0	0	0	0	1	0	1	1	NA	NA	0	0	0	0	0	0	0	1
GBS SNP	TP154854_C	1	0	0	0	1	NA	NA	0	0	1	0	0	0	1	0	1	0	1	1	0	NA	1	0	0	1	0	1	NA	NA	1	0	0	0	1	0	1	0	0	0	0	0	0	1	NA	0	1	0	1
GBS SNP	TP88866_G	1	0	0	0	1	0	NA	0	0	0	0	1	0	0	NA	0	1	NA	0	0	NA	0	0	0	1	NA	0	0	0	0	1	0	1	0	0	1	1	1	0	1	1	0	NA	0	0	0	0	1
GBS SNP	TP81841_T	1	0	0	1	NA	1	0	0	0	1	1	0	0	0	1	1	0	1	1	1	1	0	0	0	1	0	1	0	0	0	0	0	0	1	1	0	0	0	0	1	1	0	NA	1	1	1	1	0
GBS SNP	TP112223_A	1	0	0	NA	0	0	1	1	0	0	1	1	1	0	1	1	0	0	0	0	0	1	0	1	0	0	0	1	NA	1	0	0	0	NA	0	1	1	1	0	0	0	NA	1	0	1	0	1	0
GBS SNP	TP71946_C	1	0	1	NA	NA	NA	NA	0	NA	1	NA	0	NA	0	NA	NA	NA	0	NA	0	0	1	0	0	0	0	1	0	NA	NA	NA	0	0	0	NA	0	1	1	0	0	0	0	0	0	1	1	NA	NA
GBS SNP	TP130106_G	1	0	0	0	1	1	NA	0	NA	1	0	1	1	NA	0	1	0	0	0	NA	0	NA	NA	1	1	NA	0	0	1	1	1	1	0	0	0	0	0	1	0	0	1	1	1	0	1	1	1	0
GBS SNP	TP133420_A	1	0	0	0	0	0	1	1	1	1	1	1	1	0	NA	NA	1	0	NA	0	0	1	NA	0	1	1	0	NA	NA	0	0	1	1	0	0	0	1	0	1	1	0	1	0	1	1	0	0	0
GBS SNP	TP20077_A	1	0	0	0	NA	1	0	1	NA	0	1	0	NA	0	0	1	0	0	1	0	0	1	0	0	1	1	0	NA	1	NA	0	0	0	1	0	1	0	0	0	0	0	0	0	NA	0	0	0	0
GBS SNP	TP32492_T	1	0	NA	0	1	NA	0	0	0	1	1	1	0	0	0	0	1	0	NA	0	1	0	1	0	0	NA	1	0	NA	0	NA	0	0	1	0	0	1	1	1	1	0	NA	0	0	0	NA	NA	1
GBS SNP	TP163550_T	1	0	0	0	1	NA	1	0	0	0	0	NA	0	0	1	1	1	1	0	0	1	0	0	0	1	1	0	NA	0	0	1	0	1	0	0	1	1	1	0	1	1	0	0	0	0	0	0	1
GBS SNP	TP40676_G	1	0	0	1	1	1	NA	0	0	1	1	0	0	0	1	1	0	1	1	1	1	0	0	NA	0	NA	0	0	0	0	NA	0	0	1	0	1	0	0	0	1	1	0	NA	1	1	1	1	0
GBS SNP	TP41341_A	1	0	0	0	0	0	1	NA	NA	NA	0	1	NA	NA	1	1	1	0	1	0	NA	0	NA	1	1	NA	0	NA	0	NA	NA	NA	1	0	0	NA	1	0	1	1	0	0	1	0	0	0	NA	NA
GBS SNP	TP126486_A	1	0	0	0	0	1	NA	NA	0	NA	1	0	0	1	0	1	1	1	0	0	0	0	0	0	0	0	1	0	0	0	NA	0	0	0	1	0	0	0	0	1	NA	1	1	NA	1	1	1	0
GBS SNP	TP109776_G	1	0	NA	1	NA	0	0	0	0	1	0	0	0	0	0	1	0	1	0	0	0	0	1	NA	1	0	1	NA	0	0	0	0	0	0	0	1	0	0	0	0	0	0	0	0	NA	1	0	1
GBS SNP	TP71806_T	1	0	NA	1	NA	1	0	NA	0	0	0	0	0	0	NA	0	0	1	1	NA	NA	0	1	0	0	0	1	0	0	0	0	0	0	0	1	NA	NA	1	1	NA	NA	0	NA	NA	0	0	0	1
GBS SNP	TP7011_A	1	0	0	1	0	1	1	0	1	0	0	1	0	0	1	0	0	1	0	0	NA	0	1	1	0	1	0	0	1	0	0	1	NA	0	NA	0	1	1	0	NA	1	1	1	1	1	0	1	0
GBS SNP	TP40637_T	1	0	0	NA	1	1	1	0	0	1	NA	0	0	0	NA	1	0	NA	NA	1	NA	0	0	0	0	0	0	0	0	0	0	0	0	1	0	1	0	0	0	1	1	0	0	1	1	1	1	0
GBS SNP	TP60963_A	1	0	0	1	0	0	1	1	0	NA	0	1	NA	NA	1	1	0	NA	0	0	0	1	1	1	0	0	1	1	1	1	0	1	0	1	0	1	1	1	0	0	0	1	1	NA	1	0	1	0
GBS SNP	TP105195_A	1	0	1	0	0	0	NA	1	0	0	1	1	NA	1	0	0	0	0	1	0	0	0	0	1	1	0	0	1	0	0	0	0	1	NA	0	0	1	0	1	0	0	1	0	0	NA	0	NA	1
GBS SNP	TP128631_C	1	0	1	1	NA	NA	0	0	0	0	0	NA	NA	0	NA	0	0	NA	0	0	1	NA	1	0	0	NA	0	NA	0	0	0	0	0	0	1	1	1	0	1	NA	0	0	NA	0	0	0	NA	1
GBS SNP	TP96732_T	1	0	1	1	0	1	0	NA	NA	0	0	0	NA	NA	0	0	0	NA	1	0	1	NA	1	0	0	NA	0	NA	0	0	NA	NA	0	0	1	1	NA	0	1	0	NA	0	0	0	0	0	0	1
GBS SNP	TP60631_T	1	0	1	NA	0	NA	NA	0	0	NA	0	1	NA	1	1	1	NA	0	0	0	0	1	NA	0	1	0	0	NA	0	0	0	0	1	0	NA	NA	1	0	1	0	NA	0	NA	1	NA	0	1	0
GBS SNP	TP46945_T	1	0	NA	NA	0	0	NA	0	0	0	NA	NA	NA	1	1	1	1	1	1	0	0	1	1	0	NA	0	0	1	NA	0	NA	0	1	0	0	1	1	0	1	0	0	0	NA	1	0	NA	1	NA
GBS SNP	TP59669_G	1	0	NA	1	NA	1	0	NA	0	1	1	0	0	0	1	1	NA	NA	NA	1	1	0	0	0	0	NA	0	0	NA	0	NA	NA	0	1	0	1	0	0	0	1	1	0	1	1	1	NA	1	NA
GBS SNP	TP8073_A	1	0	1	NA	0	NA	0	0	1	0	1	0	1	NA	0	1	1	0	1	0	0	0	0	NA	1	0	1	0	1	NA	0	1	1	1	0	0	0	1	0	1	0	0	0	0	1	NA	0	0
GBS SNP	TP117646_C	1	0	1	NA	NA	0	0	0	1	1	0	1	0	1	1	NA	0	1	0	1	NA	0	0	0	1	0	NA	0	1	1	1	0	NA	0	0	0	0	1	1	1	0	1	0	0	0	1	1	0
GBS SNP	TP24341_C	1	0	0	1	1	1	NA	0	0	1	1	0	0	0	1	1	NA	1	NA	0	1	0	0	0	1	0	1	0	0	0	0	0	0	0	1	0	0	0	0	1	1	NA	0	NA	1	1	1	0
GBS SNP	TP40721_T	1	0	0	NA	1	0	0	0	0	1	0	NA	1	0	0	1	0	0	0	0	0	0	0	1	0	0	1	1	1	0	0	0	0	1	1	1	0	0	NA	1	0	0	1	0	1	0	1	1
GBS SNP	TP158546_T	1	0	0	1	0	0	1	1	0	0	1	1	1	0	1	1	0	0	0	0	0	1	1	1	0	0	1	NA	1	1	0	0	0	1	0	1	1	1	0	0	0	1	1	0	1	0	1	0
GBS SNP	TP100575_T	1	0	0	0	0	0	1	0	1	1	NA	1	1	NA	1	NA	1	NA	NA	0	NA	1	1	NA	1	1	1	1	1	NA	0	1	1	NA	0	0	0	0	1	NA	0	0	0	1	NA	0	0	0
GBS SNP	TP28586_C	1	0	1	0	1	0	1	0	1	0	NA	0	1	1	0	1	0	0	1	0	0	0	1	0	0	0	1	0	1	0	0	1	0	NA	NA	1	0	0	0	0	0	1	0	NA	0	1	1	NA
GBS SNP	TP63899_C	1	0	NA	NA	0	0	1	0	0	0	1	1	1	0	1	0	1	0	1	0	0	0	1	0	1	1	0	1	1	1	0	1	1	1	0	0	1	0	NA	1	0	1	0	1	1	0	NA	0
GBS SNP	TP149372_T	1	0	1	NA	0	0	NA	0	0	0	0	1	1	1	1	1	1	1	1	NA	0	0	0	0	1	0	0	1	0	0	NA	1	1	0	0	1	0	0	1	0	0	0	1	1	0	0	1	0
GBS SNP	TP48177_G	1	0	1	NA	1	1	0	0	0	0	0	0	0	0	0	0	0	1	1	0	1	0	1	NA	0	0	1	0	0	0	0	0	0	0	1	NA	1	1	1	NA	NA	0	0	0	0	0	0	1
GBS SNP	TP66037_T	1	0	NA	1	NA	1	0	0	0	0	0	0	NA	0	0	0	0	0	1	0	1	1	1	0	0	0	0	0	0	0	1	0	1	1	0	0	0	0	1	1	0	0	0	0	1	1	1	1
GBS SNP	TP28074_T	1	0	0	1	0	0	0	NA	0	0	1	NA	1	0	1	NA	0	0	0	0	0	1	1	1	0	0	1	1	0	1	0	0	0	NA	0	NA	1	1	0	0	0	NA	NA	0	1	0	NA	0
GBS SNP	TP163007_T	1	0	0	0	1	0	0	NA	1	0	NA	1	0	0	0	0	0	0	1	1	NA	0	1	1	1	NA	0	NA	1	0	1	NA	0	1	0	1	0	1	NA	0	0	0	0	1	0	1	1	0
GBS SNP	TP107541_T	1	0	1	1	1	1	0	NA	0	NA	0	0	NA	NA	NA	0	NA	1	0	0	1	NA	1	0	0	NA	0	0	NA	NA	0	NA	0	0	1	1	NA	0	1	0	0	0	0	0	0	0	0	1
GBS SNP	TP38613_G	1	0	0	NA	1	NA	1	0	0	1	1	0	0	0	1	1	0	NA	1	1	0	0	0	0	1	0	1	0	0	0	0	0	0	1	1	1	0	0	0	0	1	0	1	1	1	1	NA	0
GBS SNP	TP105752_A	1	0	0	1	1	1	1	0	0	0	0	0	1	0	0	0	0	0	NA	0	0	1	1	0	0	0	0	0	0	0	1	0	1	NA	0	0	0	0	1	1	0	0	NA	0	1	1	1	1
GBS SNP	TP21022_A	1	0	0	NA	1	1	NA	0	NA	0	NA	NA	1	0	0	1	NA	NA	1	0	0	0	0	NA	1	NA	0	NA	1	0	0	0	0	NA	NA	1	0	NA	1	1	0	0	NA	NA	0	0	NA	0
GBS SNP	TP145933_T	1	0	0	1	0	1	1	0	0	0	1	0	0	0	1	0	0	0	1	0	0	1	0	0	1	1	NA	1	1	0	NA	NA	0	1	NA	0	0	0	0	1	1	0	1	NA	1	0	0	0
GBS SNP	TP157548_T	1	0	NA	1	1	1	0	0	0	0	0	0	0	0	NA	0	0	1	1	0	1	0	1	0	0	0	1	0	NA	0	0	0	0	NA	1	1	1	1	1	0	0	0	0	NA	0	0	0	1
GBS SNP	TP133732_G	1	0	NA	0	0	1	NA	0	0	0	NA	0	NA	NA	NA	NA	0	0	NA	0	1	1	1	0	NA	0	0	0	NA	1	1	NA	0	0	1	NA	0	1	1	NA	NA	1	NA	NA	1	0	1	NA
GBS SNP	TP28103_T	1	0	0	1	0	0	1	1	0	0	1	1	1	0	1	1	0	0	0	0	0	1	1	1	0	0	1	1	NA	1	0	0	0	NA	0	1	NA	1	0	0	0	1	1	0	1	0	1	0
GBS SNP	TP70466_C	1	0	0	0	1	1	NA	0	0	1	1	0	0	0	1	0	0	1	NA	NA	1	0	0	NA	1	0	0	0	0	0	0	0	0	1	1	1	0	0	0	1	1	0	1	1	1	1	1	0
GBS SNP	TP45828_C	1	0	NA	0	0	0	NA	1	NA	0	NA	NA	1	0	1	1	NA	0	1	0	0	1	1	0	1	1	1	1	1	1	0	NA	1	1	0	0	1	NA	1	1	0	1	0	1	1	0	0	0
GBS SNP	TP36459_T	1	0	0	NA	1	NA	0	1	0	NA	NA	NA	0	1	1	0	1	0	NA	0	0	0	0	1	1	0	1	1	1	1	1	0	1	0	0	1	1	1	1	1	NA	0	1	NA	0	0	NA	1
GBS SNP	TP118156_T	1	0	0	NA	0	0	1	NA	0	0	NA	1	0	NA	NA	1	1	NA	0	0	1	NA	1	1	NA	NA	NA	NA	0	0	NA	0	0	0	1	NA	1	1	0	NA	NA	NA	0	0	NA	0	NA	NA
GBS SNP	TP148006_G	1	0	0	0	NA	NA	NA	0	NA	1	1	0	1	NA	NA	1	NA	1	NA	0	0	1	0	0	1	NA	1	NA	NA	0	1	0	0	NA	1	0	0	0	0	0	1	NA	1	1	1	0	0	0
GBS SNP	TP73201_T	1	0	0	NA	1	1	1	0	0	1	1	0	NA	NA	1	1	0	1	1	1	NA	0	0	NA	NA	0	0	0	0	0	0	0	0	NA	0	1	0	0	0	1	1	0	1	1	1	1	1	0
GBS SNP	TP6027_T	1	0	0	NA	0	NA	0	1	0	NA	0	1	NA	1	0	NA	NA	0	NA	0	1	0	0	1	1	0	0	1	0	0	1	0	1	1	0	0	1	0	1	0	0	NA	0	1	1	0	NA	1
GBS SNP	TP42830_G	1	0	0	0	1	1	1	0	0	1	0	1	NA	1	0	1	0	0	0	1	NA	NA	0	1	NA	1	0	0	1	1	1	1	0	0	0	0	0	1	0	0	1	0	1	0	1	1	1	0
GBS SNP	TP9495_G	1	0	1	NA	1	0	NA	NA	NA	1	0	NA	0	1	NA	1	NA	1	1	0	0	1	0	0	1	NA	1	0	0	0	0	NA	NA	0	0	NA	0	0	0	0	0	0	NA	NA	0	1	0	1
GBS SNP	TP49234_A	1	0	NA	0	1	1	1	NA	0	1	0	1	1	NA	0	1	NA	0	0	NA	0	1	0	1	1	1	0	0	NA	1	1	1	0	NA	0	0	0	1	0	0	1	NA	NA	0	1	1	1	0
GBS SNP	TP139068_C	1	0	0	0	1	1	NA	1	0	1	0	1	1	NA	0	1	0	0	0	1	0	1	0	1	NA	1	0	0	1	1	1	1	0	0	0	0	0	0	0	0	1	1	1	0	1	1	1	0
GBS SNP	TP55577_A	1	0	0	1	0	NA	1	1	0	0	1	1	1	NA	1	1	NA	0	0	0	0	NA	1	1	1	0	1	NA	1	0	0	0	0	1	0	1	1	1	0	NA	0	1	1	0	1	0	1	NA
GBS SNP	TP39968_T	1	0	0	1	NA	1	1	0	0	1	1	0	0	0	1	1	0	1	NA	1	1	0	0	0	0	NA	0	0	NA	0	0	0	0	1	0	1	0	0	0	0	0	0	1	1	NA	NA	NA	0
GBS SNP	TP134762_G	1	0	0	0	1	NA	1	1	NA	1	NA	1	0	NA	0	1	0	0	NA	1	0	1	0	NA	NA	0	NA	NA	NA	1	1	1	0	NA	NA	0	0	NA	0	0	1	NA	NA	NA	1	1	1	0
GBS SNP	TP29818_G	1	0	0	0	0	1	NA	0	0	0	0	0	0	1	1	0	0	NA	1	0	0	1	0	0	1	0	1	1	1	0	1	1	0	1	1	0	0	0	0	1	NA	0	1	1	1	0	0	0
GBS SNP	TP156223_C	1	0	NA	NA	NA	1	1	1	0	1	0	1	1	1	0	1	0	0	NA	1	0	1	0	1	1	1	0	0	NA	1	1	NA	NA	0	NA	NA	0	0	0	0	NA	NA	1	0	1	1	1	0
GBS SNP	TP29978_T	1	0	0	0	NA	NA	NA	NA	0	1	NA	NA	1	NA	NA	1	NA	NA	0	0	NA	1	NA	NA	0	NA	1	1	NA	0	NA	0	0	1	1	NA	0	0	0	1	0	0	NA	NA	NA	0	1	0
GBS SNP	TP99221_A	1	0	0	1	0	0	0	0	1	1	NA	0	1	NA	0	1	0	0	1	1	1	1	1	0	0	1	1	0	1	0	0	0	0	1	1	1	0	0	0	NA	0	1	1	1	1	1	1	1
GBS SNP	TP133731_T	1	0	1	1	1	1	NA	0	0	0	0	0	0	0	0	0	0	1	NA	0	0	0	1	NA	0	0	0	0	0	0	NA	0	0	NA	1	NA	1	1	1	0	0	0	0	NA	0	0	0	1
GBS SNP	TP148969_G	1	0	0	NA	0	0	1	0	NA	0	1	0	NA	1	1	0	0	0	1	0	0	1	0	NA	1	0	1	0	NA	0	1	1	0	NA	1	0	0	0	0	1	1	0	NA	1	1	0	NA	0
GBS SNP	TP78139_A	1	0	NA	0	0	1	1	NA	1	0	0	1	1	0	1	0	1	0	NA	0	1	0	1	NA	1	1	NA	1	1	1	NA	1	1	1	0	0	0	1	1	1	0	1	0	1	1	0	0	0
GBS SNP	TP28217_T	1	0	0	0	NA	1	1	1	0	0	0	1	1	1	0	1	0	0	0	1	0	1	0	1	NA	1	0	0	1	1	1	1	0	0	0	0	0	0	0	0	1	1	1	0	1	1	1	0
GBS SNP	TP117767_T	1	0	NA	1	NA	1	1	0	1	0	NA	1	0	NA	0	1	NA	1	1	0	1	0	0	1	0	1	NA	NA	0	1	1	1	NA	0	NA	0	0	1	NA	0	1	0	NA	0	0	1	1	0
GBS SNP	TP43546_G	1	0	0	1	0	1	1	0	0	0	NA	0	0	1	0	0	NA	0	1	0	0	1	0	0	1	0	1	1	1	0	1	1	0	1	NA	0	0	0	0	1	1	0	1	1	1	0	0	0
GBS SNP	TP132943_A	1	0	0	0	0	0	1	0	1	1	1	1	1	0	1	1	1	0	1	0	0	1	1	0	1	NA	1	1	1	1	0	1	1	1	0	0	NA	0	1	1	0	1	0	1	0	0	0	0
GBS SNP	TP42231_G	1	0	0	0	1	1	NA	NA	NA	NA	NA	NA	NA	1	0	1	0	0	NA	1	NA	NA	0	1	1	NA	0	0	1	1	1	1	NA	0	0	0	0	NA	NA	0	NA	1	1	0	1	NA	1	0
GBS SNP	TP134944_A	1	0	0	1	0	0	1	1	0	0	1	NA	1	0	1	1	0	0	0	0	0	1	1	1	0	0	1	1	1	1	0	0	0	1	0	1	1	1	0	0	0	1	1	0	1	0	1	0
GBS SNP	TP62811_C	1	0	1	NA	NA	NA	0	NA	NA	NA	NA	0	0	NA	NA	0	NA	1	NA	NA	1	0	NA	NA	NA	0	0	NA	NA	NA	0	0	0	NA	NA	1	1	0	NA	0	NA	NA	0	NA	0	0	NA	1
GBS SNP	TP146063_C	1	0	0	1	0	1	NA	0	0	0	1	0	0	1	1	0	NA	0	1	0	NA	0	0	0	1	0	1	1	NA	0	1	1	0	1	1	0	0	0	0	1	1	0	1	1	1	NA	NA	NA
GBS SNP	TP103627_G	1	0	NA	0	1	1	1	NA	0	0	0	0	1	1	0	NA	NA	0	0	1	0	1	0	NA	NA	0	0	0	1	1	1	1	0	0	0	0	0	0	0	NA	1	1	1	0	1	1	1	0
GBS SNP	TP82630_A	1	0	1	1	1	1	0	1	1	0	NA	0	0	0	0	NA	1	1	0	1	1	0	1	0	0	NA	0	0	NA	0	0	0	1	NA	0	0	1	1	0	0	1	1	1	0	0	1	NA	0
GBS SNP	TP134661_T	1	0	0	1	0	0	1	1	0	0	1	1	1	0	1	1	0	0	0	0	0	NA	1	1	1	0	1	1	1	1	0	0	0	1	0	1	1	1	0	0	0	1	1	0	NA	0	1	0
GBS SNP	TP17850_G	1	0	0	NA	1	1	0	1	0	0	NA	0	1	0	0	NA	NA	NA	1	0	NA	NA	0	1	0	1	0	1	1	1	NA	NA	0	1	0	0	0	NA	1	0	0	NA	NA	NA	0	0	0	0
GBS SNP	TP153363_T	1	0	0	NA	0	0	1	1	0	0	1	1	1	0	0	NA	0	NA	0	0	0	1	1	1	NA	0	1	1	1	1	0	0	0	1	NA	NA	1	1	0	NA	0	1	1	0	1	0	1	0
GBS SNP	TP154087_A	1	0	1	NA	NA	1	1	1	1	1	1	0	0	NA	0	NA	0	0	1	0	1	0	1	1	0	1	0	1	1	NA	0	0	1	0	0	1	0	0	0	0	0	1	0	1	0	0	1	0
GBS SNP	TP98375_A	1	0	1	1	1	1	NA	NA	NA	NA	0	NA	NA	NA	0	NA	0	1	1	0	NA	NA	1	NA	NA	0	0	NA	NA	0	0	NA	0	0	NA	1	NA	NA	1	0	0	0	NA	0	0	0	NA	1
GBS SNP	TP73863_A	1	0	0	0	0	0	1	1	0	0	1	0	1	0	1	1	0	0	0	0	0	1	1	NA	0	0	NA	1	1	1	0	0	0	1	0	1	1	1	0	NA	0	1	1	0	1	NA	1	0
GBS SNP	TP117350_A	1	0	0	NA	1	1	0	0	0	1	NA	NA	0	NA	1	1	NA	1	NA	1	1	0	0	0	NA	NA	0	NA	NA	NA	0	0	0	1	NA	1	0	0	0	1	1	0	1	1	1	NA	1	0
GBS SNP	TP4104_T	1	0	0	NA	0	NA	NA	1	NA	NA	1	1	1	0	NA	1	1	0	1	0	0	1	1	0	1	1	1	1	1	1	NA	1	1	0	0	0	1	0	1	1	0	1	0	1	0	NA	0	0
GBS SNP	TP62546_A	1	0	0	NA	1	NA	NA	1	0	1	NA	1	1	NA	0	1	0	0	0	1	0	NA	0	1	1	NA	1	0	1	1	1	1	0	0	0	0	0	0	0	0	1	1	1	0	1	1	1	0
GBS SNP	TP93275_T	1	0	1	0	1	NA	0	0	0	1	0	0	0	NA	0	1	NA	1	1	NA	0	1	0	NA	1	0	1	0	0	1	NA	0	0	NA	NA	NA	0	0	0	NA	NA	NA	0	0	0	1	0	1
GBS SNP	TP83216_A	1	0	0	0	1	1	1	0	NA	1	0	1	1	1	0	1	0	0	0	1	0	1	0	1	1	1	0	0	1	1	1	NA	0	NA	0	0	0	1	0	0	1	1	1	0	1	1	NA	0
GBS SNP	TP94967_A	1	0	0	1	1	1	NA	0	0	1	0	0	0	0	1	1	0	1	NA	0	NA	0	0	0	1	0	1	0	0	0	0	0	0	1	1	NA	0	0	0	1	1	0	1	1	1	1	1	0
GBS SNP	TP50774_A	1	0	0	0	0	1	0	0	1	NA	0	NA	0	1	0	1	NA	0	1	0	1	1	0	0	0	1	NA	1	NA	0	1	0	1	0	NA	1	0	NA	0	NA	1	1	1	1	1	0	NA	1
GBS SNP	TP5581_A	1	0	0	1	0	1	0	0	0	NA	1	0	0	0	1	0	0	NA	1	0	0	NA	0	NA	1	1	1	NA	1	0	1	1	0	1	NA	0	0	0	0	1	1	NA	NA	1	1	0	NA	NA
GBS SNP	TP32218_A	1	0	0	1	0	0	1	NA	0	0	NA	1	NA	0	1	NA	NA	0	NA	NA	NA	1	0	NA	NA	0	1	0	1	1	0	1	0	NA	NA	1	1	1	NA	0	0	1	1	0	1	0	1	0
GBS SNP	TP3536_T	1	0	NA	1	1	1	1	NA	0	1	NA	NA	0	0	1	1	0	1	1	1	1	0	0	0	0	0	0	NA	0	0	0	0	0	1	0	1	0	0	0	1	1	NA	1	NA	1	1	NA	0
GBS SNP	TP27393_A	1	0	1	1	1	1	1	NA	1	NA	NA	NA	NA	0	0	1	0	1	NA	0	0	NA	0	1	1	0	0	NA	1	1	0	1	0	NA	NA	0	0	0	0	NA	0	NA	NA	0	0	0	1	0
GBS SNP	TP99234_A	1	0	0	1	0	0	NA	1	0	0	1	1	1	0	1	1	0	0	0	0	0	NA	1	1	0	0	1	1	1	1	0	0	0	1	0	1	1	1	0	0	0	1	1	0	1	0	NA	0
GBS SNP	TP46062_A	1	0	0	0	0	0	1	1	1	1	0	1	1	0	NA	1	1	0	1	0	0	1	NA	0	1	1	NA	1	NA	1	0	0	1	1	0	0	1	0	1	1	NA	1	0	1	1	0	0	0
GBS SNP	TP92004_G	1	0	0	1	0	0	0	1	NA	NA	1	1	NA	0	1	1	0	0	0	0	0	NA	1	NA	0	0	1	1	1	1	NA	0	0	1	0	1	1	1	0	NA	0	1	1	0	1	NA	1	0
GBS SNP	TP5064_C	1	0	0	0	NA	0	1	1	1	1	1	1	1	0	0	NA	1	0	1	0	0	1	1	0	1	1	1	NA	1	1	0	1	1	1	0	0	NA	0	1	NA	0	NA	0	1	1	0	0	0
GBS SNP	TP61081_T	1	0	1	NA	0	NA	1	NA	NA	0	NA	1	NA	NA	0	1	NA	1	0	0	1	NA	1	1	0	1	0	NA	0	1	1	1	0	NA	1	0	0	1	0	NA	NA	0	NA	0	0	0	0	0
GBS SNP	TP143516_C	1	0	0	0	1	0	1	0	0	0	0	1	0	0	1	1	1	1	0	0	1	0	0	0	1	1	0	1	0	0	1	0	1	NA	NA	NA	1	0	0	1	1	0	0	0	0	0	NA	1
GBS SNP	TP165315_C	1	0	0	0	0	0	NA	1	1	1	1	1	1	0	1	NA	1	0	1	0	0	NA	NA	0	1	1	0	1	1	1	0	1	1	1	0	0	1	0	1	1	0	1	0	NA	NA	0	0	0
GBS SNP	TP23545_A	1	0	0	1	0	0	1	1	0	0	1	1	1	0	1	1	0	0	0	0	0	1	1	1	0	0	1	1	1	1	0	0	0	1	0	NA	1	1	0	0	0	1	1	0	1	0	1	0
GBS SNP	TP100135_G	1	0	0	0	1	1	1	0	0	1	0	1	1	1	0	1	0	0	0	1	0	1	0	1	1	1	0	0	1	1	1	1	0	0	0	0	0	1	0	0	1	1	1	0	1	1	1	0
GBS SNP	TP7716_C	1	0	0	1	0	1	1	0	0	0	1	0	0	1	1	0	0	0	1	0	0	1	NA	0	1	0	1	0	1	0	NA	1	0	1	1	0	0	0	0	1	1	0	1	1	1	0	0	0
GBS SNP	TP62441_C	1	0	0	0	0	0	1	1	1	1	1	1	NA	0	1	1	1	0	NA	0	0	1	1	0	1	1	1	1	1	1	0	1	1	NA	0	0	NA	0	NA	1	0	1	0	1	1	0	0	0
GBS SNP	TP119723_C	1	0	1	1	0	1	1	0	0	NA	0	1	1	1	1	0	1	1	0	1	0	0	0	0	NA	0	0	NA	NA	1	NA	0	0	1	1	0	1	1	1	0	1	0	0	0	0	0	NA	1
GBS SNP	TP66739_A	1	0	0	0	1	0	1	0	0	0	0	1	0	0	1	1	1	1	0	0	1	0	0	0	1	1	0	1	0	0	1	0	1	0	0	1	1	1	0	1	1	0	0	0	0	0	0	0
GBS SNP	TP156337_T	1	0	0	1	0	0	1	1	0	0	NA	1	1	0	1	1	0	0	0	0	0	1	NA	1	0	0	1	1	1	1	0	1	NA	1	0	1	1	1	0	0	0	1	1	0	1	0	1	0
GBS SNP	TP101988_A	1	0	0	0	NA	0	1	1	1	NA	1	1	1	0	1	1	1	0	1	0	0	1	1	0	1	1	0	1	1	1	0	1	1	1	0	0	1	0	NA	1	NA	1	0	1	1	0	0	0
GBS SNP	TP90669_A	1	0	1	0	1	1	0	NA	1	1	0	NA	0	1	1	1	1	NA	0	1	1	0	0	0	1	1	1	0	0	1	0	1	0	0	1	0	0	1	0	1	1	0	0	NA	0	1	0	0
GBS SNP	TP99142_A	1	0	NA	0	0	NA	1	0	NA	NA	NA	NA	NA	NA	1	1	0	NA	NA	0	0	0	0	NA	1	NA	0	NA	NA	NA	NA	1	1	NA	0	NA	1	0	1	0	NA	NA	1	1	0	0	1	0
GBS SNP	TP162479_T	1	0	0	1	0	0	1	NA	0	0	NA	1	1	0	0	1	0	0	0	0	0	1	1	0	NA	0	1	NA	1	NA	0	0	0	1	0	1	NA	1	0	0	0	NA	1	0	1	0	1	0
GBS SNP	TP138030_A	1	0	NA	0	1	NA	NA	1	1	1	1	0	NA	1	0	1	0	0	1	0	1	0	1	1	0	1	0	0	1	NA	0	0	1	NA	0	1	0	NA	1	1	0	1	1	1	1	0	1	0
GBS SNP	TP57920_G	1	0	0	1	1	1	0	0	0	1	1	0	0	0	1	1	0	1	1	0	1	0	0	0	1	0	1	0	0	0	0	NA	0	1	1	0	0	0	0	1	1	0	1	NA	1	1	1	0
GBS SNP	TP81710_A	1	0	NA	NA	0	1	1	0	0	1	1	0	0	0	1	1	0	0	0	0	1	0	0	0	1	0	1	0	0	0	1	1	0	0	1	0	0	0	0	1	1	0	0	1	1	0	0	NA
GBS SNP	TP81832_T	1	0	1	1	1	NA	0	NA	0	NA	0	0	0	NA	0	0	NA	1	1	0	1	NA	1	NA	NA	0	0	NA	NA	0	0	0	0	NA	NA	NA	1	0	1	NA	NA	NA	0	NA	0	0	0	1
GBS SNP	TP97493_C	1	0	0	NA	1	0	1	0	1	0	0	1	0	0	1	1	1	1	0	1	1	0	0	0	NA	0	0	1	0	0	NA	NA	1	0	0	0	NA	NA	0	1	1	NA	0	0	0	0	0	1
GBS SNP	TP163456_T	1	0	0	1	0	0	NA	1	0	0	1	NA	1	0	1	1	0	0	1	0	1	1	1	1	0	0	0	0	0	1	1	1	0	1	0	1	NA	0	0	0	0	1	1	0	1	0	NA	0
GBS SNP	TP128694_T	1	0	0	0	0	0	1	1	1	1	1	1	0	0	1	1	1	0	NA	0	0	1	1	0	1	1	NA	1	1	1	0	NA	1	0	NA	0	1	0	NA	1	0	1	0	1	1	0	0	0
GBS SNP	TP134548_A	1	0	1	0	NA	0	NA	0	0	NA	NA	1	1	NA	1	1	NA	1	0	0	NA	NA	0	0	NA	NA	0	1	NA	0	0	NA	1	0	0	1	1	0	1	NA	NA	NA	1	NA	0	0	1	0
GBS SNP	TP25997_T	1	0	NA	1	0	1	1	0	0	1	1	1	1	1	1	0	1	1	0	1	0	0	0	0	1	1	0	1	1	1	0	1	0	1	1	1	NA	0	1	0	1	0	0	0	0	0	1	1
GBS SNP	TP12914_A	1	0	0	0	0	0	NA	1	1	1	1	1	1	0	1	1	1	0	1	0	0	1	0	0	1	1	0	1	NA	1	0	1	NA	1	0	0	1	0	1	1	0	1	0	1	1	0	0	0
GBS SNP	TP86677_T	1	0	1	NA	0	0	NA	0	NA	NA	NA	1	NA	NA	0	1	1	1	NA	NA	NA	1	1	0	NA	NA	0	1	NA	NA	NA	0	1	NA	NA	1	NA	NA	1	0	NA	0	NA	1	0	NA	1	NA
GBS SNP	TP85904_A	1	0	1	0	NA	NA	NA	1	NA	NA	0	NA	NA	0	NA	1	0	1	NA	NA	0	0	1	NA	0	NA	0	0	NA	1	NA	1	NA	NA	1	NA	0	1	0	0	0	0	0	0	NA	0	0	NA
GBS SNP	TP33700_A	1	0	1	NA	1	0	1	1	0	0	1	0	0	1	NA	0	NA	0	0	0	0	1	NA	1	0	0	0	NA	0	NA	NA	0	0	1	1	0	0	1	NA	NA	1	1	1	0	0	0	0	0
GBS SNP	TP112164_T	1	0	0	0	1	1	1	0	0	0	0	1	0	0	1	1	1	1	0	0	1	0	0	0	1	1	0	NA	0	0	1	0	1	0	0	1	1	1	0	1	1	0	0	0	0	0	0	1
GBS SNP	TP94799_C	1	0	0	0	NA	1	0	1	0	0	NA	1	0	1	0	0	NA	0	0	1	0	0	0	0	0	1	1	NA	1	1	NA	0	0	0	NA	0	NA	1	1	0	NA	1	1	0	NA	1	NA	0
GBS SNP	TP119785_G	1	0	0	0	0	0	1	1	1	1	1	1	1	0	1	1	1	0	1	0	0	1	NA	NA	0	1	1	NA	1	1	0	1	1	1	0	0	1	0	1	0	0	1	0	1	1	0	0	0
GBS SNP	TP77843_C	1	0	0	NA	0	1	1	0	0	0	1	0	0	1	1	0	0	0	1	0	0	1	0	0	1	0	1	1	1	0	1	1	0	1	1	0	0	0	0	1	NA	0	1	1	1	0	0	0
GBS SNP	TP51936_A	1	0	0	0	0	0	NA	1	NA	NA	1	1	1	0	1	1	1	0	NA	0	0	NA	1	0	NA	1	0	1	1	1	0	1	1	NA	0	0	1	0	1	1	NA	NA	0	1	1	0	0	0
GBS SNP	TP128192_T	1	0	0	NA	0	0	0	1	0	NA	1	1	0	1	NA	0	0	NA	0	NA	NA	1	1	0	0	0	NA	0	0	0	NA	0	0	0	1	1	NA	0	1	0	1	1	1	0	1	1	1	1
GBS SNP	TP98449_G	1	0	1	0	NA	1	1	1	0	0	0	1	NA	NA	NA	1	0	1	0	0	NA	NA	1	1	0	1	0	0	0	1	NA	1	NA	0	1	0	0	1	0	0	0	0	0	0	0	0	NA	0
GBS SNP	TP33655_C	1	0	0	NA	0	NA	NA	1	1	1	1	1	1	0	NA	1	1	0	0	0	0	1	1	0	1	1	1	1	1	NA	0	0	0	1	0	0	NA	0	NA	1	0	1	0	NA	1	0	NA	0
GBS SNP	TP122060_G	1	0	0	NA	0	0	1	0	0	0	0	0	NA	0	0	0	0	0	1	0	1	0	1	NA	1	0	0	0	0	0	1	0	1	1	0	0	0	0	NA	1	0	0	1	0	1	NA	1	1
GBS SNP	TP20850_A	1	0	0	1	0	0	0	1	0	0	1	1	1	0	1	1	0	0	0	0	0	1	1	1	1	0	1	1	NA	1	0	0	0	1	0	1	1	1	0	NA	0	1	1	0	1	0	1	0
GBS SNP	TP166516_T	1	0	1	0	0	0	NA	1	0	1	1	1	0	NA	0	0	NA	0	1	0	0	0	0	NA	NA	NA	0	1	0	0	0	0	1	1	0	0	1	0	NA	0	0	1	0	NA	NA	NA	0	1
GBS SNP	TP49169_A	1	0	0	0	0	0	1	1	1	0	1	1	1	0	1	1	1	0	1	0	0	1	1	0	1	1	1	1	1	NA	0	1	1	NA	0	0	1	0	1	0	0	1	0	1	1	0	0	0
GBS SNP	TP17660_A	1	0	0	0	1	1	0	0	0	0	0	0	1	0	0	0	0	0	1	0	1	1	1	0	0	0	NA	0	0	0	1	0	1	NA	0	0	0	0	NA	1	0	0	NA	0	1	1	1	1
GBS SNP	TP166254_T	1	0	0	0	1	0	0	0	NA	0	1	1	0	0	0	0	0	0	1	0	1	0	1	0	NA	0	0	0	1	0	1	1	0	1	0	1	NA	0	1	0	NA	0	0	0	1	NA	1	1
GBS SNP	TP83549_T	1	0	1	NA	0	NA	1	NA	0	0	0	NA	1	NA	1	1	1	1	1	0	0	1	1	NA	1	0	0	NA	0	0	0	0	1	0	0	NA	1	0	NA	0	0	NA	1	1	0	0	1	0
GBS SNP	TP95818_T	1	0	0	0	1	1	1	0	0	0	0	NA	0	0	1	0	1	1	0	0	1	0	0	0	1	1	0	NA	NA	0	1	0	1	0	0	1	1	1	0	1	1	0	0	0	0	0	0	1
GBS SNP	TP143383_A	1	0	0	NA	0	0	1	1	NA	0	NA	1	1	0	1	1	NA	0	NA	0	0	NA	1	1	NA	0	NA	1	NA	1	0	0	0	NA	0	NA	1	1	0	0	0	NA	1	0	1	0	1	NA
GBS SNP	TP100650_T	1	0	0	0	0	1	0	NA	1	0	0	NA	0	1	0	1	0	0	1	0	1	NA	0	0	0	1	0	1	0	1	1	0	1	0	1	1	0	0	0	1	1	NA	1	1	1	0	1	1
GBS SNP	TP45309_T	1	0	0	0	0	0	1	1	1	1	1	1	1	0	1	1	1	0	1	0	0	0	1	0	1	1	0	1	1	1	0	0	1	1	0	0	1	NA	NA	1	0	1	0	1	1	0	0	0
GBS SNP	TP67681_T	1	0	1	1	0	1	0	1	1	0	NA	0	0	0	0	0	1	0	1	0	0	1	0	NA	0	0	1	0	1	1	0	0	0	0	0	0	0	0	0	1	0	0	1	NA	1	0	0	0
GBS SNP	TP96573_A	1	0	NA	1	1	NA	0	0	0	NA	1	NA	0	NA	1	1	0	1	1	0	1	0	0	0	1	0	1	NA	0	0	0	NA	0	1	1	NA	0	0	0	1	NA	0	1	1	1	0	1	0
GBS SNP	TP131076_G	1	0	0	0	0	1	0	0	NA	1	1	NA	0	1	1	1	NA	1	0	0	0	0	0	0	1	0	1	1	0	0	NA	0	0	0	0	0	0	0	0	1	1	1	1	1	1	1	1	0
GBS SNP	TP97864_T	1	0	0	1	0	0	1	1	0	0	1	1	1	0	1	1	0	0	0	0	0	1	1	1	0	0	1	1	1	1	0	0	0	1	0	1	1	1	0	0	0	1	NA	0	1	0	1	0
GBS SNP	TP46139_T	1	0	0	NA	NA	NA	1	1	0	0	1	1	1	0	0	NA	0	0	0	NA	0	1	1	NA	0	0	0	1	1	NA	0	0	0	1	NA	NA	NA	1	0	0	NA	1	1	NA	1	0	1	NA
GBS SNP	TP34532_A	1	0	1	1	NA	NA	1	NA	0	0	1	0	0	0	NA	1	0	0	1	NA	0	1	0	0	1	1	0	1	1	0	1	NA	0	1	1	0	0	0	0	1	1	0	0	1	1	0	0	NA
GBS SNP	TP89850_G	1	0	0	1	0	0	1	1	0	0	1	1	1	0	0	1	0	0	0	0	0	1	1	NA	0	0	NA	1	1	1	NA	0	0	0	0	1	1	NA	0	0	0	1	1	0	1	0	1	0
GBS SNP	TP64692_T	1	0	1	NA	1	1	NA	1	1	NA	1	0	0	1	0	0	0	0	NA	0	1	0	1	1	0	1	0	1	1	1	NA	0	1	NA	0	NA	0	0	1	0	0	1	0	1	NA	0	1	0
GBS SNP	TP66389_G	1	0	0	0	0	0	1	1	1	0	1	NA	1	0	NA	1	1	0	1	0	0	1	0	0	1	1	1	1	1	1	0	1	1	1	0	0	1	0	1	1	0	1	0	1	1	0	0	0
GBS SNP	TP117621_T	1	0	1	0	0	0	1	0	0	0	0	1	NA	0	0	1	1	0	1	0	0	NA	0	1	1	0	1	1	1	1	1	1	1	1	1	0	0	1	0	1	0	0	0	0	0	0	0	NA
GBS SNP	TP114853_T	1	0	1	1	NA	1	0	1	1	0	1	0	0	0	0	1	1	1	1	1	1	0	1	0	0	NA	0	0	0	0	0	0	1	0	0	1	NA	1	0	0	NA	NA	1	0	0	1	0	0
GBS SNP	TP2692_G	1	0	0	NA	1	NA	0	0	0	0	0	NA	0	0	1	1	0	1	0	NA	1	0	0	0	0	0	0	1	0	0	1	0	1	0	0	1	1	NA	0	1	1	0	0	0	0	0	NA	NA
GBS SNP	TP67573_T	1	0	0	NA	0	0	NA	1	1	1	0	1	NA	0	1	1	1	0	1	0	0	1	NA	0	1	1	0	1	1	1	0	1	1	NA	NA	0	1	0	NA	1	0	1	0	1	1	0	NA	0
GBS SNP	TP39325_T	1	0	NA	0	0	0	NA	NA	NA	NA	NA	NA	NA	NA	1	NA	NA	0	NA	0	0	NA	0	0	NA	NA	NA	1	NA	0	NA	1	0	0	NA	NA	1	0	1	1	1	NA	1	1	0	NA	NA	0
GBS SNP	TP3753_A	1	0	1	0	0	1	1	0	0	0	0	1	1	0	NA	1	1	0	NA	0	0	1	0	1	0	0	1	0	1	NA	1	1	1	1	1	0	0	1	NA	1	0	0	NA	0	0	0	0	1
GBS SNP	TP116409_T	1	0	0	1	0	1	1	0	0	0	1	0	0	1	1	0	0	0	1	0	0	1	0	0	1	0	1	1	1	0	1	1	0	1	1	0	0	0	0	1	1	0	1	1	1	0	0	0
GBS SNP	TP3726_G	1	0	0	1	0	1	1	NA	0	0	NA	0	0	1	1	0	NA	0	1	NA	0	1	0	0	1	0	1	1	1	0	1	1	0	0	1	0	0	NA	0	1	1	0	1	0	1	0	NA	0
GBS SNP	TP115051_A	1	0	NA	0	NA	1	1	1	0	1	0	1	NA	1	0	1	1	0	0	0	1	0	0	0	0	0	NA	1	0	1	0	0	1	1	1	0	NA	0	1	0	0	1	0	0	0	0	0	NA
GBS SNP	TP79956_T	1	0	1	1	NA	1	1	0	0	NA	NA	NA	0	0	1	1	0	0	1	0	0	1	0	0	1	1	1	1	1	0	1	1	0	1	1	0	0	0	0	1	1	0	NA	1	1	0	0	NA
GBS SNP	TP12030_A	1	0	0	0	0	1	1	0	0	0	1	0	0	1	1	0	0	0	1	0	NA	1	0	0	1	0	1	1	1	0	1	1	0	1	1	NA	0	0	0	1	1	0	1	1	1	0	0	0
GBS SNP	TP158656_G	1	0	0	0	0	1	0	0	NA	1	1	0	0	0	NA	1	NA	1	0	0	NA	0	0	0	1	0	1	0	0	0	NA	0	0	0	1	NA	0	0	0	1	1	1	NA	1	0	1	0	0
GBS SNP	TP91024_C	1	0	1	NA	1	1	0	NA	NA	0	0	0	0	NA	0	0	0	1	1	0	1	0	1	0	0	0	0	NA	0	0	0	0	0	0	1	1	1	1	1	NA	NA	0	0	0	NA	NA	NA	1
GBS SNP	TP95620_G	1	0	0	0	0	0	1	NA	NA	0	1	NA	1	0	1	1	1	0	1	0	0	0	1	0	1	1	0	1	1	1	0	1	1	1	0	0	1	0	1	1	0	1	0	1	1	NA	0	0
GBS SNP	TP139423_A	1	0	0	NA	0	0	0	1	0	NA	0	1	0	1	0	1	0	0	NA	0	0	0	0	1	NA	0	0	1	0	0	1	0	1	1	0	0	1	0	1	1	0	1	0	1	1	0	0	1
GBS SNP	TP9942_A	1	0	0	0	0	NA	1	0	0	NA	NA	NA	1	1	NA	0	0	0	NA	NA	NA	NA	1	1	0	0	0	NA	0	1	1	0	NA	NA	1	0	0	1	1	0	0	NA	0	1	0	0	1	NA
GBS SNP	TP11432_G	1	0	1	1	0	0	1	0	0	1	1	0	0	0	1	1	0	0	1	0	1	1	1	0	0	0	1	0	0	0	1	1	1	0	0	0	0	0	0	1	1	1	1	1	1	1	0	0
GBS SNP	TP22438_T	1	0	0	NA	NA	1	1	1	0	1	0	0	NA	0	0	1	1	0	NA	0	1	0	1	NA	0	0	1	1	NA	1	0	0	1	1	NA	NA	1	0	1	0	0	NA	0	0	0	0	NA	0
GBS SNP	TP33905_C	1	0	0	NA	0	0	1	1	1	NA	1	1	1	0	NA	NA	NA	0	1	0	0	1	NA	0	1	1	1	1	1	1	0	0	1	NA	0	0	1	0	1	1	0	NA	0	NA	1	0	0	0
GBS SNP	TP104180_A	1	0	0	0	1	1	1	1	0	1	0	1	1	1	0	1	1	0	0	0	1	0	1	0	0	0	NA	1	0	1	0	0	NA	1	1	0	1	0	1	0	0	1	0	0	0	0	0	0
GBS SNP	TP62194_A	1	0	NA	NA	0	1	NA	1	1	NA	0	0	0	0	0	0	NA	0	NA	0	0	1	0	1	0	0	1	0	1	1	0	1	0	1	0	0	0	0	0	NA	0	0	1	1	NA	0	0	0
GBS SNP	TP21254_C	1	0	0	0	0	0	0	0	1	1	1	0	1	NA	NA	0	0	1	0	0	1	1	NA	0	0	NA	NA	1	0	0	1	1	0	1	1	1	1	0	1	0	1	1	1	1	1	1	0	0
GBS SNP	TP21599_T	1	0	NA	NA	NA	NA	1	NA	NA	0	1	NA	1	NA	0	1	NA	0	0	NA	NA	1	1	NA	0	0	1	1	1	1	0	NA	0	1	0	NA	NA	0	0	0	0	1	1	NA	NA	0	NA	0
GBS SNP	TP126812_T	1	0	0	0	NA	1	1	0	0	1	1	0	1	1	1	0	0	0	0	0	1	0	1	0	0	1	0	1	0	1	0	0	0	1	0	0	1	1	1	1	0	1	0	1	0	1	0	0
GBS SNP	TP118896_C	1	0	0	1	0	1	1	1	1	0	NA	1	0	NA	1	0	1	1	NA	0	1	0	1	1	0	1	0	0	1	0	0	1	1	0	1	0	1	1	0	1	1	1	1	1	1	0	1	0
GBS SNP	TP161684_C	1	0	0	1	NA	1	1	0	NA	0	0	1	0	1	0	1	NA	0	1	1	1	NA	0	1	0	1	NA	0	0	1	1	0	0	0	1	1	0	1	0	0	1	0	1	0	1	1	1	1
GBS SNP	TP131951_T	1	0	0	0	NA	0	NA	1	0	0	0	1	0	1	0	0	NA	0	0	1	1	0	1	1	0	1	1	0	0	0	0	1	1	NA	0	1	1	1	0	1	0	NA	1	0	1	1	0	0
GBS SNP	TP163415_G	1	0	NA	1	0	1	1	NA	0	1	1	NA	0	0	1	1	0	1	NA	0	1	0	0	0	0	0	0	0	0	0	0	0	0	1	0	1	0	NA	0	1	1	NA	1	1	1	1	1	0
GBS SNP	TP74583_T	1	0	1	0	1	1	1	1	0	1	0	0	1	1	0	1	0	0	1	0	NA	0	1	1	0	1	0	0	1	1	NA	NA	1	0	1	1	0	0	1	0	0	1	0	0	0	1	NA	1
GBS SNP	TP90073_T	1	0	0	0	0	0	1	1	1	1	1	NA	1	NA	1	1	1	0	1	0	0	1	1	0	1	1	1	0	1	1	0	NA	1	1	0	0	1	0	1	1	0	1	0	1	1	0	0	0
GBS SNP	TP166685_G	1	0	0	0	NA	1	1	NA	1	NA	1	NA	0	1	0	0	1	NA	NA	NA	1	0	NA	1	0	0	0	NA	0	NA	0	1	0	0	1	1	1	1	0	0	1	1	1	0	1	0	1	NA
GBS SNP	TP123278_A	1	0	0	0	0	0	1	0	1	1	1	1	1	0	NA	0	1	0	1	0	0	0	1	NA	1	1	0	1	1	1	NA	1	1	1	0	0	1	0	1	1	NA	1	0	1	1	0	0	0
GBS SNP	TP154842_C	1	0	0	1	0	1	1	0	1	0	0	1	1	0	0	NA	1	1	1	1	0	0	1	0	0	NA	1	1	NA	NA	NA	1	1	0	0	0	0	1	1	1	1	0	NA	NA	NA	0	1	0
GBS SNP	TP94841_C	1	0	0	NA	0	0	0	0	1	0	NA	1	1	0	0	NA	NA	NA	1	1	1	0	NA	0	NA	1	0	1	1	0	1	1	0	0	1	1	1	0	1	1	0	0	0	NA	1	NA	NA	1
GBS SNP	TP111256_T	1	0	0	0	0	0	1	1	1	NA	1	1	1	0	NA	1	1	0	1	0	0	1	NA	0	1	1	1	1	1	1	0	1	1	1	0	0	NA	0	1	1	0	1	0	1	1	0	0	0
GBS SNP	TP102842_T	1	0	0	0	0	NA	0	0	1	0	0	1	1	NA	NA	NA	0	1	1	1	1	1	0	0	1	0	0	0	0	1	1	0	1	0	1	0	0	0	0	1	1	0	NA	0	1	0	1	1
GBS SNP	TP95422_T	1	0	0	1	1	NA	1	NA	NA	NA	1	0	0	0	1	1	NA	1	1	1	NA	NA	0	NA	0	0	NA	NA	0	0	0	NA	0	1	0	NA	0	0	0	NA	1	0	1	1	1	1	1	NA
GBS SNP	TP7300_T	1	0	0	0	0	0	1	NA	NA	1	1	1	1	0	NA	1	1	0	0	0	0	1	1	0	1	1	1	1	1	1	0	NA	1	1	0	0	1	NA	1	1	0	1	0	1	0	0	0	0
GBS SNP	TP98370_G	1	0	0	0	1	1	0	1	1	0	1	0	1	0	0	1	0	1	1	0	0	0	0	1	NA	0	0	1	NA	1	1	0	0	0	1	1	0	1	1	1	NA	0	0	1	0	NA	1	0
GBS SNP	TP50420_T	1	0	1	NA	0	NA	0	1	1	0	NA	0	NA	0	0	NA	1	NA	1	0	0	1	0	1	NA	0	0	0	1	1	0	1	0	1	0	0	0	0	0	1	0	0	1	1	1	0	0	NA
GBS SNP	TP88425_A	1	0	1	NA	NA	0	NA	NA	1	1	NA	NA	NA	0	0	NA	NA	0	1	0	NA	1	0	NA	NA	NA	NA	NA	0	NA	NA	NA	NA	0	0	1	1	1	0	0	0	0	1	NA	1	NA	0	NA
GBS SNP	TP158251_G	1	0	NA	1	NA	NA	NA	0	0	1	1	0	0	NA	0	1	NA	1	1	1	1	NA	0	NA	0	0	0	0	NA	0	0	0	NA	1	0	NA	NA	0	NA	NA	1	0	1	0	NA	1	1	0
GBS SNP	TP80413_C	1	0	1	1	0	1	1	0	0	1	1	0	0	0	1	1	0	0	1	0	1	NA	0	0	1	0	1	NA	0	0	1	1	0	0	NA	0	0	0	0	0	0	0	NA	1	1	NA	0	0
GBS SNP	TP96232_G	1	0	0	0	1	1	0	1	0	1	0	NA	1	1	0	1	NA	0	0	0	1	0	1	0	0	0	1	1	0	1	0	0	1	1	1	0	1	0	NA	0	0	NA	0	0	0	0	NA	0
GBS SNP	TP64310_A	1	0	0	NA	1	0	1	NA	NA	0	0	1	1	0	1	0	NA	1	0	1	1	0	0	0	1	NA	0	0	0	0	1	1	0	0	0	0	NA	1	0	1	1	0	0	1	0	0	0	1
GBS SNP	TP44729_G	1	0	0	0	0	0	1	1	1	1	1	1	1	0	1	1	1	0	1	0	0	1	1	0	NA	1	1	1	1	1	0	1	1	1	0	0	1	0	1	1	0	0	0	NA	1	0	0	0
GBS SNP	TP143046_T	1	0	0	1	0	0	1	1	0	0	1	1	1	0	NA	1	0	0	1	0	0	1	1	1	0	0	1	1	1	1	NA	1	0	1	NA	1	1	1	0	0	0	1	1	0	1	0	1	0
GBS SNP	TP74410_A	1	0	0	0	1	1	1	1	NA	NA	0	1	1	1	0	NA	NA	0	0	0	NA	0	1	0	0	0	0	1	0	1	0	1	1	1	1	1	1	1	NA	0	0	1	0	0	0	0	0	0
GBS SNP	TP99596_T	1	0	0	0	NA	1	NA	NA	1	1	0	1	1	NA	0	NA	0	0	0	0	1	0	1	NA	0	0	0	1	NA	1	0	0	1	1	1	0	NA	1	1	0	0	0	NA	0	0	NA	0	0
GBS SNP	TP11956_A	1	0	1	1	0	1	1	0	0	1	1	1	1	NA	1	0	0	1	0	1	0	0	0	0	1	1	0	1	1	NA	0	1	0	1	1	1	1	0	1	0	1	0	0	0	0	0	1	1
GBS SNP	TP53010_C	1	0	0	0	NA	NA	0	0	0	1	NA	0	0	0	0	1	0	1	0	1	1	NA	1	0	0	1	1	0	NA	1	0	0	1	0	NA	0	0	1	0	0	1	0	0	1	1	1	0	1
GBS SNP	TP133307_A	1	0	1	0	1	1	1	0	NA	0	1	1	NA	NA	0	1	1	0	NA	NA	1	0	1	1	0	1	0	1	0	0	0	1	0	0	1	1	1	1	0	0	1	1	NA	0	1	0	1	0
GBS SNP	TP166505_T	1	0	1	1	1	1	0	1	1	0	1	0	0	1	0	0	NA	0	0	0	0	1	0	NA	0	0	0	0	0	1	1	0	0	1	1	0	0	1	0	NA	1	1	1	0	0	0	1	0
GBS SNP	TP94753_A	1	0	0	NA	0	NA	1	1	1	NA	0	1	1	0	1	NA	1	NA	0	0	1	0	1	1	NA	1	0	NA	1	0	0	1	1	NA	1	0	1	1	0	1	1	1	1	1	1	0	1	0
GBS SNP	TP82940_G	1	0	0	NA	NA	1	NA	NA	NA	0	NA	0	1	NA	0	1	NA	1	0	NA	0	0	0	1	NA	NA	0	1	1	1	1	NA	NA	NA	0	NA	0	1	1	1	0	NA	0	0	0	0	1	0
GBS SNP	TP147678_C	1	0	0	0	1	1	0	1	1	0	1	0	1	0	0	NA	0	1	NA	0	0	0	0	1	1	0	0	1	1	1	1	0	0	0	1	1	0	1	1	1	0	0	0	1	0	0	1	0
GBS SNP	TP120445_A	1	0	1	1	1	0	0	0	1	0	0	1	0	0	0	0	0	0	1	1	NA	1	1	1	1	0	0	0	NA	1	NA	1	0	0	NA	1	1	1	1	0	NA	0	0	1	0	1	NA	1
GBS SNP	TP30213_C	1	0	1	0	1	0	0	1	NA	1	1	0	0	0	0	0	1	0	0	1	NA	0	1	0	0	NA	1	0	0	0	0	0	0	1	0	0	1	1	1	1	0	NA	0	NA	0	NA	0	1
GBS SNP	TP135985_G	1	0	1	0	1	1	0	0	1	NA	0	0	1	0	0	0	0	0	1	0	0	NA	0	0	NA	0	1	0	NA	1	0	1	0	0	0	1	1	NA	0	0	0	1	NA	0	1	1	1	0
GBS SNP	TP24578_A	1	0	1	1	0	1	0	1	1	0	1	0	0	0	0	0	1	0	1	0	0	NA	0	1	0	0	1	0	NA	1	0	0	0	NA	0	0	0	0	0	1	0	0	1	1	1	0	0	0
GBS SNP	TP104331_T	1	0	0	NA	1	0	1	0	0	1	0	0	1	0	0	1	0	0	0	0	0	1	0	1	0	0	1	1	1	0	0	0	0	0	1	1	0	0	1	NA	0	0	1	0	1	0	1	1
GBS SNP	TP16405_G	1	0	1	1	0	1	NA	0	0	1	1	0	0	NA	1	1	0	0	1	0	NA	NA	0	0	1	0	1	0	0	0	1	1	0	0	1	0	0	0	0	1	1	0	1	1	1	0	0	0
GBS SNP	TP128665_T	1	0	0	1	0	1	NA	0	1	0	NA	NA	0	1	1	NA	0	1	NA	NA	1	NA	1	1	NA	1	0	0	NA	0	0	1	1	0	1	1	1	1	0	1	1	1	NA	1	1	0	1	0
GBS SNP	TP100218_T	1	0	1	1	0	0	1	0	0	1	1	0	0	0	1	1	0	0	1	0	1	1	NA	0	0	0	1	0	0	0	1	1	1	0	0	0	0	0	0	1	1	1	1	1	1	1	0	0
GBS SNP	TP26888_A	1	0	0	NA	1	NA	1	NA	0	0	0	NA	0	0	1	1	1	NA	0	0	NA	0	0	0	1	1	0	NA	NA	0	1	NA	1	0	NA	1	NA	1	0	1	1	0	NA	0	0	NA	0	1
GBS SNP	TP50007_T	1	0	0	NA	NA	0	1	1	1	1	NA	0	1	NA	NA	1	1	NA	1	NA	0	1	NA	0	1	1	1	1	1	0	0	1	1	1	0	NA	1	0	NA	1	NA	NA	0	0	1	0	NA	0
GBS SNP	TP150129_G	1	0	0	0	1	0	1	NA	0	0	0	1	0	0	1	1	1	1	0	1	1	0	0	0	1	1	0	1	0	0	1	0	1	0	0	NA	NA	1	0	1	NA	0	0	0	0	0	0	1
GBS SNP	TP81603_A	1	0	0	0	1	1	1	1	0	1	0	1	1	1	0	1	1	NA	0	0	1	0	NA	0	0	0	1	1	0	1	0	0	1	1	1	0	1	0	1	0	0	1	0	0	0	0	0	0
GBS SNP	TP69870_A	1	0	1	0	1	0	0	NA	0	1	1	0	0	1	NA	0	1	NA	NA	NA	0	1	0	1	NA	0	1	NA	NA	0	1	0	1	NA	0	1	1	1	1	NA	1	1	1	1	0	NA	NA	1
GBS SNP	TP74407_G	1	0	1	NA	0	NA	0	0	1	0	NA	0	1	0	0	1	1	0	1	0	NA	1	0	1	1	0	NA	0	1	NA	1	1	1	1	0	0	0	1	0	1	0	0	1	1	1	0	0	0
GBS SNP	TP23785_C	1	0	1	1	0	NA	NA	0	0	NA	NA	NA	NA	0	NA	NA	NA	1	NA	0	1	0	1	0	0	NA	0	0	0	NA	0	NA	0	0	1	1	1	0	1	NA	0	0	0	NA	0	0	0	1
GBS SNP	TP134529_G	1	0	NA	NA	NA	1	1	NA	0	1	0	NA	0	1	NA	1	0	NA	NA	1	0	1	0	0	1	1	0	NA	NA	1	NA	1	NA	0	NA	NA	0	1	0	0	1	1	1	NA	1	1	1	NA
GBS SNP	TP92973_A	1	0	0	0	0	1	0	0	1	0	0	0	0	NA	0	1	0	0	1	NA	1	1	0	0	0	1	0	1	0	1	1	0	1	0	1	1	0	0	0	NA	NA	1	1	1	1	0	1	1
GBS SNP	TP116288_T	1	0	0	NA	NA	1	0	1	1	0	NA	0	0	0	0	1	0	1	1	0	0	1	0	1	1	1	0	0	1	1	0	0	0	0	0	1	0	1	1	0	0	0	0	1	0	0	1	0
GBS SNP	TP165770_A	1	0	0	1	NA	0	1	0	1	0	0	1	0	0	1	0	NA	1	0	0	1	0	1	NA	0	1	0	0	NA	0	0	1	1	0	1	1	1	1	NA	1	1	1	1	1	1	0	1	0
GBS SNP	TP13914_G	1	0	1	NA	0	1	1	1	NA	0	NA	1	NA	NA	0	0	NA	0	0	NA	1	NA	1	0	NA	NA	0	0	NA	1	NA	0	0	NA	0	NA	1	0	1	NA	0	0	0	0	NA	0	0	NA
GBS SNP	TP66701_T	1	0	0	0	1	1	1	1	0	1	0	1	1	1	0	1	1	0	0	0	NA	0	1	0	0	0	1	NA	0	1	0	0	1	1	1	0	1	0	1	0	0	NA	0	0	0	0	0	0
GBS SNP	TP7318_G	1	0	0	NA	NA	0	NA	0	1	NA	0	1	0	0	1	1	0	1	0	1	1	0	0	0	1	1	0	1	0	0	1	0	1	0	NA	0	1	1	0	1	1	0	0	NA	0	0	0	1
GBS SNP	TP101587_G	1	0	1	0	1	0	NA	1	0	NA	1	1	0	0	0	0	NA	NA	0	0	NA	0	0	0	0	1	NA	NA	NA	NA	0	0	0	1	NA	NA	0	1	1	1	0	NA	NA	0	NA	1	0	1
GBS SNP	TP121949_C	1	0	1	1	0	0	1	NA	NA	1	1	0	NA	0	0	0	NA	0	1	0	1	1	NA	0	0	NA	1	0	NA	NA	1	NA	1	NA	0	0	0	0	0	NA	1	1	1	1	1	1	0	NA
GBS SNP	TP48846_T	1	0	NA	NA	NA	NA	NA	NA	NA	0	1	NA	1	NA	NA	1	NA	0	1	1	0	NA	1	NA	0	NA	1	0	0	0	0	1	0	NA	1	1	0	NA	NA	0	NA	1	NA	0	NA	1	NA	0
GBS SNP	TP122916_G	1	0	0	0	0	0	1	1	1	1	1	1	1	0	1	1	1	0	1	0	0	1	1	0	1	1	1	1	1	1	0	1	1	NA	0	0	NA	0	1	1	0	1	0	1	0	0	0	0
GBS SNP	TP5742_T	1	0	0	1	NA	1	1	0	NA	0	0	0	1	0	0	0	NA	0	0	0	0	1	NA	1	1	NA	1	0	0	0	1	0	NA	1	0	0	0	NA	1	1	0	0	1	0	1	1	1	1
GBS SNP	TP82793_T	1	0	0	NA	1	NA	1	1	NA	NA	NA	1	NA	NA	0	1	NA	0	0	NA	1	0	1	0	0	NA	1	1	NA	1	0	0	1	1	1	0	0	0	NA	0	0	1	0	0	0	0	0	0
GBS SNP	TP3501_T	1	0	1	0	1	1	1	1	0	0	0	0	1	1	NA	NA	0	0	1	0	0	0	1	NA	0	1	0	0	1	NA	0	0	1	0	1	1	0	0	1	0	0	1	0	0	0	1	1	1
GBS SNP	TP13530_A	1	0	0	0	0	0	0	0	NA	1	1	0	NA	1	0	1	0	1	0	1	1	1	1	0	0	0	NA	NA	0	0	1	NA	0	1	1	1	1	0	1	0	1	1	1	1	1	1	0	0
GBS SNP	TP145206_C	1	0	0	0	1	1	1	0	0	0	0	1	0	0	1	1	1	1	0	0	NA	0	0	0	1	1	0	1	0	0	1	0	1	0	0	1	1	1	0	NA	1	0	0	0	0	0	0	1
GBS SNP	TP119839_T	1	0	1	1	0	1	0	1	1	0	1	0	0	0	0	0	1	0	1	0	0	1	0	1	0	NA	1	0	1	1	0	0	0	1	0	0	0	0	0	NA	0	0	1	NA	1	0	0	0
GBS SNP	TP88215_G	1	0	0	0	NA	1	1	NA	0	1	0	1	1	1	0	1	0	0	NA	1	0	1	0	1	1	1	0	0	1	1	1	1	0	0	NA	0	NA	0	0	0	1	1	1	0	1	1	1	0
GBS SNP	TP7740_G	1	0	NA	1	0	1	NA	NA	0	NA	0	NA	1	1	NA	0	1	1	0	1	0	0	0	0	1	0	NA	0	NA	1	NA	0	1	0	1	0	0	1	1	1	0	NA	0	0	0	1	1	1
GBS SNP	TP100613_G	1	0	0	0	0	1	0	0	NA	0	0	1	1	0	0	1	0	0	NA	1	1	1	0	0	0	NA	0	1	0	1	NA	0	1	0	1	0	0	0	0	1	1	1	1	1	1	0	1	NA
GBS SNP	TP104640_G	1	0	0	0	1	1	1	1	1	1	0	1	1	1	0	1	NA	0	0	0	1	0	1	0	0	0	0	1	0	1	0	0	1	1	1	0	1	1	1	0	0	1	0	0	0	0	0	0
GBS SNP	TP11060_A	1	0	NA	1	0	1	NA	NA	1	0	NA	NA	NA	0	0	0	1	0	NA	NA	0	1	0	NA	0	0	1	0	1	1	0	NA	0	1	0	0	0	0	0	NA	0	0	NA	1	1	0	0	0
GBS SNP	TP25829_G	1	0	NA	NA	NA	1	NA	0	0	1	1	0	0	1	1	1	1	1	0	NA	0	0	0	0	NA	NA	NA	1	NA	0	1	NA	NA	0	1	NA	0	0	0	1	0	1	1	1	1	1	NA	NA
GBS SNP	TP53310_G	1	0	0	0	1	1	0	0	0	NA	1	0	0	0	0	NA	0	1	0	1	1	1	1	0	0	1	NA	0	NA	NA	0	0	1	0	0	0	0	1	0	0	1	0	0	1	1	1	0	1
GBS SNP	TP163507_C	1	0	1	1	1	1	1	NA	0	1	0	NA	1	1	0	0	0	0	1	NA	NA	0	1	1	1	1	NA	0	1	1	0	1	1	0	NA	0	0	1	1	0	0	NA	0	NA	0	1	1	1
GBS SNP	TP135370_A	1	0	0	1	1	1	1	0	1	0	0	1	0	NA	0	1	1	0	1	1	1	1	0	1	0	1	1	0	0	1	1	0	0	0	NA	1	0	NA	0	0	1	0	1	0	1	1	1	1
GBS SNP	TP111471_G	1	0	1	0	1	0	0	1	0	1	1	1	0	0	0	0	1	0	0	0	1	0	1	0	0	1	1	0	0	0	0	NA	0	1	0	0	1	1	1	1	0	0	0	1	0	1	0	1
GBS SNP	TP29214_A	1	0	1	0	0	NA	1	0	0	0	NA	1	1	1	1	1	NA	1	1	0	0	0	0	0	1	0	0	1	0	NA	0	1	1	0	0	NA	1	0	1	0	0	0	1	NA	0	0	0	NA
GBS SNP	TP73664_A	1	0	NA	0	0	0	NA	0	NA	0	NA	NA	1	1	NA	0	0	0	1	0	1	1	NA	1	0	NA	0	NA	0	1	1	1	NA	1	1	0	0	1	NA	0	0	1	0	1	1	0	1	0
GBS SNP	TP19273_C	1	0	1	1	0	0	1	0	NA	NA	0	0	0	0	1	1	0	0	0	0	1	1	1	0	0	0	NA	0	0	0	0	0	1	0	0	0	0	0	0	NA	1	1	1	1	NA	1	0	0
GBS SNP	TP135692_G	1	0	0	1	0	0	1	1	0	0	1	1	NA	0	1	1	0	0	0	0	0	1	1	1	0	0	1	1	1	1	0	1	NA	1	0	1	1	1	0	0	0	1	1	0	1	0	1	0
GBS SNP	TP94725_C	1	0	1	1	1	1	1	0	1	0	1	0	1	0	0	1	0	0	1	0	0	0	1	1	0	0	0	0	1	1	0	0	0	1	1	1	0	0	0	0	0	1	0	1	0	1	1	0
GBS SNP	TP134467_A	1	0	NA	NA	1	1	0	0	0	1	0	NA	1	1	NA	NA	0	0	NA	NA	0	NA	0	0	1	1	0	0	1	1	1	1	NA	NA	NA	0	0	1	0	0	1	1	1	0	1	1	NA	0
GBS SNP	TP163453_T	1	0	NA	NA	1	1	1	0	0	NA	0	1	1	1	0	1	0	NA	NA	1	0	NA	0	1	NA	1	0	0	0	1	1	1	0	0	NA	0	0	1	0	0	NA	1	1	0	1	NA	1	0
GBS SNP	TP107676_G	1	0	0	0	0	0	1	1	1	1	1	1	1	0	1	1	NA	0	1	0	0	1	1	0	NA	1	1	1	1	1	0	1	1	1	0	0	1	0	1	1	0	1	0	1	1	0	0	0
GBS SNP	TP96632_A	1	0	0	0	0	0	0	1	0	0	NA	1	0	NA	NA	0	0	1	0	1	0	1	1	0	0	0	NA	0	0	0	0	0	0	1	1	1	1	0	1	0	1	1	1	0	1	1	0	1
GBS SNP	TP59860_A	1	0	NA	0	1	1	1	NA	0	1	1	0	NA	0	NA	1	0	1	NA	1	1	NA	0	NA	NA	0	0	0	NA	0	0	0	0	1	0	1	0	0	0	1	1	NA	1	1	1	1	1	0
GBS SNP	TP3426_C	1	0	0	NA	0	1	NA	0	0	1	1	0	1	1	1	1	1	1	NA	0	0	1	0	0	1	1	1	1	0	0	1	0	0	0	NA	NA	0	0	0	0	1	1	NA	1	1	1	NA	0
GBS SNP	TP125780_T	1	0	0	0	0	NA	1	1	1	1	1	1	1	NA	1	0	1	0	1	0	0	0	1	NA	1	1	0	1	1	1	0	1	1	1	0	0	1	0	1	1	0	1	NA	1	1	0	0	0
GBS SNP	TP127922_T	1	0	NA	NA	NA	0	NA	1	1	0	0	1	0	1	0	0	1	NA	0	1	1	NA	1	1	NA	NA	NA	NA	NA	0	1	NA	NA	1	NA	1	NA	1	NA	NA	0	1	1	NA	1	1	0	NA
GBS SNP	TP144357_G	1	0	NA	NA	1	NA	NA	NA	1	0	NA	1	0	NA	1	1	1	1	0	NA	1	0	0	0	1	0	0	1	0	0	1	0	1	NA	0	0	NA	0	NA	1	1	NA	0	0	0	0	0	1
GBS SNP	TP150614_G	1	0	0	1	1	NA	0	0	1	0	0	1	0	0	1	1	NA	1	0	1	1	0	0	0	1	1	0	1	0	0	1	0	1	0	0	NA	1	1	0	1	1	NA	0	0	0	0	NA	1
GBS SNP	TP31489_A	1	0	0	0	1	1	0	1	1	0	NA	0	1	0	0	NA	0	1	1	0	0	1	0	1	1	1	0	1	NA	1	0	0	0	1	0	1	0	0	1	0	0	0	0	1	0	0	0	0
GBS SNP	TP136345_G	1	0	1	1	NA	NA	1	1	0	1	0	1	1	1	0	0	0	0	NA	1	0	0	0	1	NA	1	0	0	0	1	0	1	1	0	1	0	0	NA	1	0	0	1	0	0	0	1	NA	1
GBS SNP	TP25770_C	1	0	0	NA	NA	NA	NA	0	1	0	NA	NA	0	1	0	NA	0	NA	1	1	1	NA	0	0	0	1	0	1	NA	1	0	0	1	NA	1	1	0	0	0	1	1	1	1	1	1	0	1	1
GBS SNP	TP136625_A	1	0	0	0	0	0	NA	NA	0	1	NA	1	0	1	1	0	0	1	0	1	0	1	NA	0	NA	0	1	NA	0	0	0	NA	0	1	1	1	1	0	1	0	1	1	1	0	NA	0	NA	NA
GBS SNP	TP129459_C	1	0	0	1	0	NA	1	1	1	NA	1	1	0	0	1	1	0	0	NA	0	0	1	1	1	1	1	0	0	0	1	0	NA	1	0	0	NA	0	1	1	1	0	1	NA	1	0	0	0	NA
GBS SNP	TP129668_T	1	0	1	0	0	1	NA	1	0	1	1	1	0	0	0	0	1	0	0	0	1	0	1	1	0	1	0	0	0	0	0	0	0	1	0	0	1	1	1	1	0	0	0	0	0	1	0	1
GBS SNP	TP96376_T	1	0	0	NA	1	NA	1	1	1	1	NA	1	NA	1	0	1	1	0	0	0	1	0	NA	0	0	0	0	NA	NA	1	0	0	1	1	1	0	1	1	1	0	0	1	0	NA	0	0	0	0
GBS SNP	TP138872_A	1	0	1	NA	1	NA	NA	NA	1	0	1	0	1	1	0	1	0	NA	NA	NA	NA	0	1	0	0	0	1	0	1	0	0	1	0	1	1	1	0	NA	0	0	0	1	0	1	0	1	1	0
GBS SNP	TP164808_A	1	0	0	0	0	1	0	0	1	0	0	0	1	1	0	NA	0	0	NA	1	1	NA	0	0	0	1	0	1	0	1	1	0	1	NA	NA	1	0	0	0	1	1	NA	1	1	1	0	NA	1
GBS SNP	TP107449_G	1	0	0	NA	1	0	1	NA	0	0	1	NA	1	1	0	NA	NA	NA	0	NA	NA	1	0	NA	NA	0	NA	NA	1	0	1	0	0	1	1	NA	1	0	0	NA	NA	1	0	1	1	1	NA	1
GBS SNP	TP158047_C	1	0	NA	0	0	NA	0	1	1	1	1	0	1	NA	1	NA	NA	0	1	0	0	1	NA	0	1	1	1	NA	1	1	NA	1	1	1	0	0	1	0	1	1	0	1	NA	1	1	0	0	0
GBS SNP	TP15468_C	1	0	NA	0	1	NA	1	NA	0	NA	NA	NA	NA	NA	1	0	1	1	0	1	1	0	0	NA	1	NA	0	1	0	0	1	1	NA	NA	0	0	1	1	0	NA	1	0	0	0	0	0	0	0
GBS SNP	TP126048_G	1	0	0	NA	1	0	0	NA	1	0	0	0	1	0	0	NA	0	1	1	0	0	1	NA	0	0	1	0	1	1	1	0	0	NA	NA	0	NA	1	0	1	0	0	0	0	NA	0	1	0	0
GBS SNP	TP148575_T	1	0	1	0	NA	0	0	0	0	0	1	1	0	0	0	0	NA	NA	0	NA	0	0	0	1	1	NA	0	1	1	0	0	NA	1	0	0	0	1	0	1	0	NA	1	0	1	NA	0	1	1
GBS SNP	TP111581_T	1	0	1	NA	1	0	NA	1	0	1	NA	0	0	1	NA	1	NA	0	1	0	0	0	1	0	0	NA	0	0	1	1	0	0	1	NA	1	1	0	0	1	0	0	1	0	1	0	1	0	1
GBS SNP	TP144061_A	1	0	0	0	1	0	0	0	0	1	0	0	1	0	0	1	0	0	0	0	0	1	0	1	0	0	1	NA	1	0	0	0	0	0	1	1	0	0	1	1	0	0	1	0	1	0	1	NA
GBS SNP	TP157117_C	1	0	0	1	1	0	NA	0	0	0	0	0	0	0	0	0	0	0	1	NA	1	1	1	0	1	0	0	NA	0	0	1	0	0	1	0	NA	0	0	1	1	0	NA	1	0	1	1	1	1
GBS SNP	TP25195_A	1	0	1	NA	0	1	0	0	NA	1	NA	NA	NA	1	1	0	1	1	0	1	0	0	0	0	1	NA	NA	1	1	0	1	NA	1	NA	NA	0	0	1	NA	1	0	1	NA	0	0	1	1	1
GBS SNP	TP124497_G	1	0	1	1	NA	1	0	0	1	0	1	0	0	0	0	1	0	0	1	0	0	1	0	1	1	0	NA	0	1	1	0	1	NA	1	0	0	0	1	0	1	0	0	1	1	1	NA	0	0
GBS SNP	TP22341_G	1	0	0	0	1	0	0	0	1	0	1	1	NA	0	0	0	0	0	1	0	1	0	1	0	0	0	0	0	1	0	1	1	0	NA	0	NA	1	0	1	0	0	0	0	0	1	NA	1	1
GBS SNP	TP119363_C	1	0	0	1	0	1	1	1	1	0	0	1	0	0	0	1	0	0	1	0	0	NA	1	0	0	1	NA	1	0	1	0	1	1	0	0	1	0	1	1	1	0	1	0	0	0	0	0	NA
GBS SNP	TP93647_G	1	0	0	0	0	1	0	0	0	1	1	0	1	1	1	1	NA	NA	0	0	0	1	0	NA	1	1	1	1	0	0	1	0	NA	0	NA	0	NA	0	0	0	1	1	1	1	NA	1	1	0
GBS SNP	TP85354_A	1	0	0	1	1	1	NA	0	NA	1	1	NA	0	0	1	1	0	NA	1	1	1	0	0	NA	0	0	0	0	0	0	0	0	0	1	NA	1	0	0	0	1	1	NA	1	1	1	NA	1	0
GBS SNP	TP73256_A	1	0	1	1	0	0	NA	0	0	1	0	0	0	0	1	1	0	0	1	0	1	1	1	0	0	0	1	NA	0	0	0	1	1	0	0	NA	0	0	0	1	NA	1	1	1	1	1	0	0
GBS SNP	TP158026_T	1	0	1	NA	0	0	1	NA	0	1	NA	0	0	0	0	1	0	NA	0	0	1	1	0	0	0	0	1	0	0	0	NA	0	1	0	0	0	0	0	0	0	NA	1	0	1	1	1	0	0
GBS SNP	TP85062_T	1	0	1	NA	1	1	1	1	NA	0	1	1	0	1	0	1	1	0	0	1	1	NA	1	1	0	1	0	NA	0	0	0	1	0	0	1	1	1	1	0	0	1	1	1	0	1	0	NA	0
GBS SNP	TP28446_T	1	0	1	1	NA	0	1	1	1	0	1	0	1	0	1	0	0	NA	0	1	1	1	1	0	0	NA	1	0	1	0	0	0	0	1	0	1	0	0	0	1	1	0	1	NA	0	0	NA	NA
GBS SNP	TP39182_T	1	0	0	0	1	1	1	1	1	1	0	1	1	1	0	1	0	NA	NA	0	1	0	NA	0	0	0	0	NA	0	1	0	0	1	NA	1	0	1	1	1	0	0	1	0	0	0	0	0	0
GBS SNP	TP94744_G	1	0	0	NA	NA	1	NA	0	1	0	0	1	0	1	NA	1	NA	0	1	NA	1	1	0	0	0	1	0	1	0	1	1	0	NA	0	1	NA	0	0	0	NA	1	1	1	1	1	0	1	1
GBS SNP	TP99796_C	1	0	0	NA	0	0	0	1	0	1	1	1	NA	1	0	1	NA	0	1	NA	1	0	0	1	1	0	0	NA	0	0	1	0	0	1	0	0	NA	0	1	1	0	1	0	1	0	1	0	1
GBS SNP	TP43315_A	1	0	NA	1	1	1	1	0	0	1	1	0	0	NA	0	0	NA	NA	NA	NA	NA	1	1	0	0	1	1	1	0	1	1	0	NA	0	0	0	0	1	0	NA	0	0	0	0	1	0	0	NA
GBS SNP	TP112459_T	1	0	NA	NA	1	0	NA	NA	NA	NA	0	1	0	0	1	1	1	1	0	NA	0	0	0	0	1	1	0	1	0	0	1	0	1	0	0	1	1	1	0	1	0	NA	0	NA	0	0	0	1
GBS SNP	TP72229_T	1	0	NA	1	NA	NA	1	1	0	NA	NA	NA	NA	0	1	NA	0	NA	0	0	0	1	0	1	NA	0	1	1	1	1	0	0	NA	1	NA	1	0	1	0	0	0	1	NA	NA	0	0	NA	0
GBS SNP	TP168258_C	1	0	1	NA	1	1	1	1	1	0	1	0	1	0	0	NA	0	NA	NA	NA	0	0	0	1	NA	0	0	NA	1	1	0	1	0	1	1	0	0	0	0	0	0	0	0	0	0	0	1	0
GBS SNP	TP106870_T	1	0	0	1	1	1	1	0	0	0	0	0	1	0	0	0	0	0	1	0	1	1	1	0	0	0	0	0	0	0	1	0	1	1	0	0	0	0	1	1	0	0	1	0	1	1	1	1
GBS SNP	TP38292_T	1	0	0	0	0	0	0	0	1	1	1	0	1	1	1	1	0	1	0	NA	1	1	1	0	0	0	1	1	0	0	1	1	0	1	1	NA	1	0	1	0	1	1	1	NA	1	1	0	0
GBS SNP	TP146417_G	1	0	1	0	1	1	0	0	1	NA	0	0	NA	NA	0	0	0	0	1	0	0	1	0	0	1	0	1	0	1	1	0	1	NA	0	0	1	1	1	0	0	0	0	NA	0	1	1	1	0
GBS SNP	TP126913_T	1	0	1	0	0	1	1	1	0	0	NA	1	0	NA	0	NA	NA	1	0	0	1	NA	1	0	0	NA	0	0	NA	NA	1	1	NA	NA	1	NA	0	1	0	NA	0	0	NA	0	NA	0	0	0
GBS SNP	TP77127_G	1	0	0	0	0	0	0	0	1	1	1	0	1	1	1	1	NA	1	0	1	1	1	NA	0	0	NA	1	NA	0	0	1	NA	0	NA	1	1	1	0	NA	0	1	NA	1	NA	1	NA	0	0
GBS SNP	TP33131_G	1	0	0	0	1	1	NA	1	0	1	0	1	1	1	0	1	1	0	0	0	1	0	1	NA	0	NA	1	1	0	NA	0	0	1	1	1	0	1	0	1	0	0	1	0	0	0	0	0	0
GBS SNP	TP66553_G	1	0	1	0	1	0	0	1	0	1	1	1	0	0	0	0	1	0	0	1	NA	0	1	0	0	1	1	0	0	0	0	0	0	NA	0	0	NA	1	1	1	NA	0	0	1	0	1	0	1
GBS SNP	TP159792_A	1	0	NA	1	1	1	NA	NA	1	NA	0	1	0	0	0	1	NA	0	1	1	NA	0	1	NA	NA	1	1	NA	0	1	1	0	0	0	1	NA	0	1	0	NA	1	0	NA	0	0	1	1	0
GBS SNP	TP148854_A	1	0	0	1	NA	1	1	0	1	0	0	1	1	0	1	1	0	1	NA	0	1	1	0	0	1	NA	0	1	0	NA	1	0	1	1	1	0	0	0	0	1	1	0	1	0	1	1	0	0
GBS SNP	TP14351_T	1	0	1	NA	NA	0	NA	NA	0	0	NA	NA	1	1	0	0	1	1	0	NA	1	NA	0	1	0	0	1	0	1	0	0	0	1	1	0	0	NA	0	0	NA	1	0	1	0	1	0	0	1
GBS SNP	TP133104_G	1	0	NA	0	NA	0	1	0	0	1	NA	0	1	0	0	1	0	0	0	0	0	1	0	1	0	NA	1	1	1	0	0	0	0	1	1	1	0	0	1	1	0	0	1	0	1	0	1	1
GBS SNP	TP160989_A	1	0	0	NA	0	1	1	0	0	NA	NA	0	1	1	1	0	1	NA	0	NA	1	0	1	0	0	NA	0	1	0	1	0	0	0	1	NA	0	1	NA	1	1	NA	1	0	1	0	1	0	0
GBS SNP	TP23914_G	1	0	0	1	NA	NA	0	1	1	0	1	0	0	0	1	NA	NA	1	1	1	1	0	0	0	0	NA	0	0	NA	0	0	0	1	0	0	0	1	1	0	0	1	NA	1	0	0	1	0	0
GBS SNP	TP71058_T	1	0	NA	1	0	NA	1	1	1	0	1	0	0	0	1	1	NA	0	1	NA	0	1	1	1	1	1	NA	0	0	1	0	1	1	0	0	1	0	1	1	1	0	1	0	0	0	0	0	1
GBS SNP	TP155415_G	1	0	0	0	0	1	1	1	1	1	0	1	0	0	1	1	0	0	1	0	0	1	1	0	0	1	0	1	0	1	0	1	1	0	0	1	0	1	1	1	0	NA	0	0	0	0	0	1
GBS SNP	TP44259_A	1	0	NA	0	1	0	0	1	0	1	1	NA	0	0	0	0	1	0	0	1	NA	0	1	0	0	1	NA	0	0	0	0	0	0	1	0	0	1	1	1	1	0	0	0	1	0	1	0	1
GBS SNP	TP31374_A	1	0	1	NA	0	1	NA	0	0	1	0	NA	1	1	1	0	1	1	0	1	0	0	0	0	1	0	0	1	1	1	1	0	0	0	1	0	1	1	1	0	1	0	0	0	0	0	1	1
GBS SNP	TP49464_T	1	0	0	1	NA	1	0	NA	0	1	NA	NA	NA	NA	1	NA	NA	1	NA	1	0	0	0	0	NA	0	0	1	1	1	1	NA	0	NA	NA	0	1	1	1	NA	1	NA	0	NA	0	NA	1	NA
GBS SNP	TP151885_A	1	0	1	0	1	0	0	0	1	NA	0	1	NA	0	1	0	1	1	1	1	0	0	0	0	NA	0	1	0	1	1	1	0	0	0	0	0	0	NA	NA	1	0	1	0	0	0	1	NA	1
GBS SNP	TP89479_G	1	0	0	0	0	NA	0	1	1	NA	NA	1	1	0	1	1	NA	0	1	0	0	1	NA	0	1	1	NA	NA	1	1	NA	1	1	1	0	0	1	0	1	0	0	1	0	1	1	0	0	NA
GBS SNP	TP58079_G	1	0	0	1	0	1	1	NA	NA	1	1	0	0	0	0	0	0	0	0	1	1	1	1	0	0	0	1	1	0	1	1	0	0	NA	0	0	0	1	0	1	0	0	0	0	1	0	0	0
GBS SNP	TP38420_A	1	0	0	NA	NA	1	1	0	0	1	0	0	1	0	0	0	0	0	0	0	1	1	1	NA	NA	0	1	0	0	0	1	0	0	1	0	0	0	0	1	1	0	0	1	0	1	1	1	1
GBS SNP	TP2778_T	1	0	0	NA	1	1	1	0	1	0	0	1	1	0	1	0	0	NA	NA	1	0	0	0	0	NA	0	0	1	0	0	NA	NA	1	1	0	0	0	0	1	1	NA	0	0	0	1	NA	0	0
GBS SNP	TP46734_G	1	0	NA	1	0	1	1	1	1	NA	1	NA	0	0	1	0	NA	0	1	0	0	1	NA	1	1	1	0	NA	0	1	0	1	1	0	0	1	0	NA	1	1	0	1	0	1	0	0	0	1
GBS SNP	TP94539_A	1	0	0	0	1	0	0	1	1	NA	0	0	NA	1	0	0	NA	0	1	1	1	1	1	1	0	1	NA	0	0	0	1	1	1	1	0	NA	1	1	0	1	0	1	1	0	1	NA	0	0
GBS SNP	TP15273_A	1	0	0	1	0	NA	1	NA	0	NA	0	1	1	NA	NA	1	NA	NA	NA	0	0	0	NA	NA	0	0	1	1	NA	1	0	0	NA	1	0	1	1	NA	0	0	0	1	1	0	1	0	1	0
GBS SNP	TP140575_G	1	0	0	1	0	0	1	NA	0	0	1	0	1	0	1	1	NA	NA	NA	0	0	1	1	1	NA	0	NA	1	1	1	0	1	0	1	0	1	1	1	0	0	0	1	1	0	1	0	1	0
GBS SNP	TP69128_C	1	0	NA	NA	1	0	NA	NA	0	NA	NA	NA	0	0	NA	NA	NA	1	1	0	1	0	1	NA	0	NA	1	NA	0	0	NA	0	NA	NA	1	NA	1	0	0	0	NA	NA	NA	NA	0	0	NA	1
GBS SNP	TP150573_T	1	0	1	1	0	1	0	0	0	1	0	1	1	1	1	0	1	1	0	1	0	0	0	0	NA	0	0	1	1	1	1	0	1	0	1	0	0	1	NA	NA	0	1	0	0	0	1	1	1
GBS SNP	TP6891_C	1	0	0	NA	NA	1	1	0	0	1	1	0	0	0	1	NA	NA	1	1	1	NA	0	NA	0	0	NA	0	NA	NA	0	0	0	0	1	NA	1	0	NA	0	NA	0	0	1	1	NA	1	1	0
GBS SNP	TP93763_T	1	0	1	NA	0	NA	0	NA	NA	1	0	0	NA	1	0	1	NA	1	NA	0	0	1	NA	0	1	1	1	NA	NA	0	1	0	NA	NA	NA	0	1	0	0	0	NA	1	NA	0	1	1	1	0
GBS SNP	TP108641_A	1	0	0	0	1	1	0	NA	1	0	1	0	NA	0	0	1	NA	1	1	0	NA	0	NA	1	1	0	0	NA	1	1	1	NA	0	0	1	NA	NA	1	1	1	0	0	0	1	0	0	1	NA
GBS SNP	TP108411_T	1	0	0	0	0	0	1	NA	0	0	1	NA	NA	1	1	0	0	0	NA	NA	1	1	1	NA	0	0	0	NA	0	1	NA	1	0	NA	1	NA	0	1	1	0	0	NA	NA	1	1	NA	NA	0
GBS SNP	TP87447_G	1	0	1	0	1	0	0	0	1	0	0	1	0	0	0	0	0	0	1	1	0	0	1	1	1	0	0	NA	1	0	1	1	0	0	0	1	1	1	1	0	0	NA	0	1	0	1	1	NA
GBS SNP	TP131584_T	1	0	0	1	0	1	NA	0	1	1	1	0	0	0	NA	0	0	0	0	1	1	0	1	0	0	1	0	1	0	1	1	0	1	0	1	0	1	NA	0	NA	0	0	0	0	1	0	0	0
GBS SNP	TP161835_C	1	0	1	1	1	NA	NA	NA	NA	NA	0	NA	NA	0	0	NA	0	1	1	NA	NA	0	1	NA	0	0	0	NA	NA	0	0	NA	0	NA	NA	1	1	1	1	0	NA	0	NA	0	0	0	NA	1
GBS SNP	TP26937_G	1	0	1	0	1	1	1	1	0	1	0	0	0	1	0	1	0	0	1	0	1	0	1	1	0	1	0	1	1	1	0	0	1	0	1	1	0	0	1	0	0	1	0	1	0	1	1	1
GBS SNP	TP118685_A	1	0	1	1	0	1	0	1	NA	0	1	0	0	0	0	0	1	0	1	0	0	1	0	1	0	0	1	0	1	1	0	0	0	1	0	0	0	0	0	1	0	0	NA	1	1	0	0	0
GBS SNP	TP143579_T	1	0	0	0	NA	0	NA	1	1	0	0	1	0	1	0	0	1	0	1	NA	1	1	1	1	0	1	1	0	0	0	1	1	1	1	0	1	1	1	0	1	0	1	NA	0	1	1	0	0
GBS SNP	TP132120_T	1	0	0	0	1	0	0	NA	1	0	1	1	0	0	0	0	0	0	1	0	1	0	1	0	0	0	0	0	1	0	1	1	0	1	0	1	1	0	1	0	0	0	0	0	0	1	1	1
GBS SNP	TP67321_T	1	0	1	1	0	1	1	NA	NA	1	1	1	0	1	1	NA	1	1	0	1	0	0	0	NA	0	0	0	NA	NA	0	0	1	0	1	1	1	0	0	1	0	NA	NA	0	0	0	0	NA	1
GBS SNP	TP93508_T	1	0	1	1	0	0	1	0	0	1	1	1	1	1	1	0	1	1	0	NA	0	0	0	0	1	NA	0	NA	1	1	0	1	0	1	1	1	1	0	1	0	1	0	0	0	0	0	1	1
GBS SNP	TP42531_A	1	0	0	NA	0	1	1	NA	0	0	1	0	0	1	1	NA	NA	0	NA	0	1	0	0	0	0	NA	0	1	NA	1	NA	0	0	NA	0	0	1	1	NA	1	0	1	NA	NA	0	1	NA	0
GBS SNP	TP156937_T	1	0	0	0	1	0	NA	0	0	1	0	0	1	NA	0	1	0	0	0	0	0	1	0	1	1	0	1	1	1	0	1	0	0	0	1	1	0	0	1	1	0	0	1	0	1	1	1	1
GBS SNP	TP164401_T	1	0	0	0	1	0	0	1	1	0	0	1	0	1	0	0	1	0	1	NA	1	1	1	1	0	1	1	0	0	0	1	1	1	1	0	0	1	1	0	1	0	1	1	0	1	1	0	0
GBS SNP	TP77856_A	1	0	0	1	1	1	1	0	0	0	0	0	1	0	0	0	0	0	1	0	NA	0	1	1	1	0	0	0	0	NA	1	0	1	1	0	0	0	0	1	1	0	0	1	NA	1	1	1	1
GBS SNP	TP64628_A	1	0	1	0	0	0	0	0	NA	0	NA	0	1	1	0	0	0	0	0	1	0	1	1	1	1	1	0	0	1	0	1	1	1	0	0	0	1	1	0	1	1	0	0	0	NA	0	0	1
GBS SNP	TP114819_A	1	0	0	0	NA	0	0	NA	0	0	0	1	0	1	0	0	1	0	0	1	1	NA	1	1	0	1	1	0	0	0	0	1	1	1	1	1	NA	1	0	1	0	1	1	0	1	NA	0	0
GBS SNP	TP25705_A	1	0	0	0	0	0	1	1	1	1	1	1	0	0	1	1	NA	NA	1	0	0	1	1	NA	1	1	NA	1	1	0	0	1	1	1	NA	NA	0	0	1	1	0	1	NA	NA	1	0	0	0
GBS SNP	TP105260_G	1	0	1	1	0	0	0	NA	1	0	1	0	0	0	0	0	1	0	1	0	0	1	0	1	0	0	1	0	1	1	0	0	0	1	0	0	0	0	0	1	0	0	1	1	1	0	0	0
GBS SNP	TP160134_G	1	0	0	NA	NA	1	1	NA	0	0	0	NA	0	0	NA	0	0	0	1	0	NA	1	1	1	0	0	0	0	0	0	1	0	1	1	0	0	0	0	1	NA	0	0	1	0	1	1	1	NA
GBS SNP	TP162595_T	1	0	1	0	1	0	0	1	0	1	1	1	0	0	NA	0	1	0	0	1	1	0	1	NA	NA	1	0	0	0	0	0	0	0	1	0	0	NA	1	0	1	0	NA	0	1	0	1	0	1
GBS SNP	TP145188_A	1	0	1	NA	0	0	1	NA	1	0	NA	1	0	1	1	0	1	1	0	1	0	0	0	0	1	1	1	1	NA	1	1	NA	1	0	0	0	1	0	0	NA	1	0	0	1	0	0	0	0
GBS SNP	TP31712_T	1	0	NA	1	NA	1	NA	NA	0	NA	NA	NA	0	0	1	1	0	1	NA	1	1	NA	0	0	1	NA	NA	0	NA	0	NA	NA	0	NA	1	0	0	0	NA	0	1	0	1	1	1	1	NA	NA
GBS SNP	TP70445_C	1	0	0	1	1	0	1	0	1	0	0	NA	0	1	0	1	1	1	1	1	1	NA	0	1	0	1	1	0	0	1	1	0	0	0	1	0	NA	1	0	0	1	0	1	0	1	1	1	1
GBS SNP	TP160901_A	1	0	NA	NA	NA	1	NA	1	NA	NA	0	1	NA	NA	0	0	1	1	0	1	1	0	0	0	1	1	1	1	1	1	0	NA	0	NA	0	1	NA	0	NA	NA	1	0	0	1	0	NA	0	NA
GBS SNP	TP156640_T	1	0	1	0	1	1	NA	0	1	1	0	0	1	0	0	0	0	0	0	0	0	1	0	0	1	0	1	0	1	1	0	1	0	0	0	NA	1	1	0	0	0	1	1	0	1	1	1	0
GBS SNP	TP47641_A	1	0	1	0	1	NA	NA	1	0	1	NA	0	1	1	0	1	0	0	NA	0	0	NA	1	1	0	1	0	0	1	1	0	1	1	NA	1	1	0	0	NA	0	NA	NA	0	NA	0	0	1	1
GBS SNP	TP118098_A	1	0	0	0	0	0	1	1	1	1	1	1	1	0	NA	1	1	NA	NA	0	0	1	NA	0	1	1	1	1	1	1	0	1	1	NA	NA	0	1	0	1	NA	0	NA	0	1	1	0	NA	0
GBS SNP	TP76933_C	1	0	0	0	0	NA	1	1	0	NA	0	1	NA	0	1	1	1	0	1	NA	0	1	NA	0	1	1	0	1	NA	1	NA	1	NA	1	0	0	1	0	1	1	NA	1	0	1	1	0	0	NA
GBS SNP	TP63163_T	1	0	0	0	0	0	0	0	1	1	1	0	1	NA	1	1	0	1	0	1	1	0	1	0	0	0	1	1	0	0	1	1	0	1	1	1	1	0	1	0	1	1	NA	1	1	1	0	0
GBS SNP	TP140123_C	1	0	0	0	0	1	NA	0	NA	1	NA	NA	1	1	1	1	0	NA	0	0	1	1	1	0	0	0	1	1	0	0	NA	1	0	1	1	1	NA	0	1	0	1	1	NA	1	1	1	0	0
GBS SNP	TP7760_C	1	0	0	NA	1	0	0	0	1	0	0	1	NA	0	0	0	NA	0	1	1	1	0	1	1	0	NA	0	0	1	NA	NA	1	0	NA	0	0	1	NA	1	0	NA	0	0	1	0	1	1	1
GBS SNP	TP40258_A	1	0	NA	NA	0	0	NA	NA	1	1	1	NA	1	NA	0	1	NA	0	0	1	1	1	1	0	0	1	1	NA	NA	NA	NA	NA	0	1	1	NA	0	0	0	0	0	1	1	NA	1	0	1	1
GBS SNP	TP13182_G	1	0	0	1	0	0	1	1	0	0	NA	1	1	0	1	1	0	0	1	0	1	1	1	1	0	0	0	1	0	1	1	1	0	1	0	1	1	1	0	0	0	1	1	0	1	0	1	0
GBS SNP	TP17593_A	1	0	NA	NA	1	1	0	1	1	0	1	0	1	0	0	1	0	1	1	NA	0	0	0	NA	1	0	NA	1	1	1	1	0	0	NA	1	1	0	1	1	1	0	NA	0	1	0	0	NA	NA
GBS SNP	TP119332_A	1	0	0	1	0	1	1	0	0	0	1	NA	NA	0	1	0	0	NA	1	0	0	1	0	0	1	1	1	NA	1	0	1	NA	0	1	1	0	0	0	0	1	1	0	1	1	1	0	0	0
GBS SNP	TP59945_A	1	0	1	NA	1	1	NA	0	0	NA	0	NA	NA	0	0	NA	NA	1	1	0	1	NA	1	0	0	NA	0	0	NA	NA	NA	NA	NA	NA	1	1	1	0	1	0	NA	0	0	NA	0	0	0	1
GBS SNP	TP154419_A	1	0	1	1	0	1	1	0	0	1	1	1	1	1	1	0	1	0	0	1	0	0	0	0	1	1	0	1	1	1	0	1	0	1	1	1	1	0	1	NA	1	0	0	0	0	0	1	1
GBS SNP	TP95834_C	1	0	0	NA	NA	NA	NA	0	0	0	0	0	1	NA	0	0	NA	0	1	0	1	1	NA	0	1	0	NA	0	0	0	1	NA	1	1	0	0	NA	0	0	NA	0	0	1	0	1	NA	1	1
GBS SNP	TP127660_C	1	0	0	0	1	1	1	1	0	1	0	1	1	1	0	1	1	0	0	0	1	0	1	NA	NA	0	1	1	0	1	0	0	1	1	1	0	1	0	1	0	0	0	0	0	0	0	0	0
GBS SNP	TP29150_C	1	0	1	0	1	0	0	0	1	0	0	1	0	0	0	NA	0	0	1	1	1	0	1	1	1	0	0	0	NA	0	1	1	0	0	0	1	1	1	1	0	0	NA	0	1	0	1	1	NA
GBS SNP	TP91938_G	1	0	1	0	1	1	0	1	1	1	0	1	0	1	NA	1	1	1	0	1	1	0	0	0	1	1	1	0	0	1	0	1	0	0	1	0	0	1	0	1	1	0	0	1	0	1	0	0
GBS SNP	TP97108_T	1	0	0	1	1	0	NA	0	0	0	0	1	0	0	1	1	1	1	0	1	1	0	0	0	NA	1	0	NA	0	0	1	0	1	NA	0	0	1	1	0	1	1	0	NA	0	0	0	0	1
GBS SNP	TP3775_A	1	0	NA	NA	1	1	NA	NA	0	NA	0	1	1	0	NA	0	NA	NA	0	1	0	1	0	NA	1	1	NA	0	1	NA	1	1	0	NA	0	0	NA	NA	0	NA	1	NA	1	0	1	NA	NA	0
GBS SNP	TP22124_T	1	0	1	NA	0	1	0	1	1	1	0	1	0	NA	0	NA	NA	NA	0	1	NA	0	0	NA	NA	1	1	NA	NA	1	0	1	1	0	0	1	0	1	0	1	1	0	0	1	0	NA	0	0
GBS SNP	TP163654_G	1	0	0	0	0	0	0	0	0	1	1	0	0	1	1	1	0	1	0	1	1	1	1	0	0	0	1	1	0	0	1	1	0	1	1	1	NA	0	1	0	1	NA	1	1	NA	1	0	0
GBS SNP	TP119271_T	1	0	NA	NA	1	NA	NA	1	1	0	1	0	0	1	NA	0	NA	0	NA	0	0	1	0	1	0	0	0	0	0	1	1	0	0	1	1	0	1	1	0	NA	NA	1	1	NA	NA	1	NA	0
GBS SNP	TP27650_T	1	0	1	0	0	NA	0	1	1	0	0	1	0	1	0	1	1	1	0	1	1	0	0	0	1	1	NA	0	0	1	0	1	0	0	1	1	0	1	0	1	1	0	0	1	0	1	0	0
GBS SNP	TP106334_G	1	0	0	0	1	1	0	1	1	0	1	0	1	0	0	1	0	1	1	0	0	0	0	1	1	0	0	1	1	1	1	0	0	0	1	1	0	1	1	1	0	0	0	1	0	0	1	0
GBS SNP	TP17346_G	1	0	NA	NA	NA	NA	0	NA	1	1	0	1	NA	1	NA	0	NA	1	NA	NA	NA	NA	0	0	1	NA	1	NA	NA	NA	NA	1	NA	0	NA	1	1	1	NA	1	NA	NA	0	1	NA	NA	NA	NA
GBS SNP	TP114068_G	1	0	0	NA	0	NA	0	NA	1	1	1	0	1	1	NA	1	0	1	NA	0	1	NA	1	0	NA	NA	1	1	0	0	1	1	NA	NA	NA	NA	1	0	1	0	NA	NA	1	1	1	NA	NA	0
GBS SNP	TP120766_A	1	0	NA	0	1	0	NA	0	1	NA	NA	0	NA	0	1	0	0	0	NA	0	0	1	NA	0	1	NA	1	0	1	1	0	1	0	NA	0	1	1	1	0	0	NA	1	1	0	1	1	1	NA
GBS SNP	TP162834_A	1	0	1	NA	0	1	0	0	NA	1	1	NA	1	1	0	1	0	1	0	NA	0	1	0	NA	1	1	1	1	NA	NA	1	NA	0	NA	1	0	1	0	0	0	NA	NA	NA	NA	1	1	NA	0
GBS SNP	TP14358_C	1	0	NA	0	0	0	1	1	1	1	1	1	1	0	1	1	1	0	1	0	0	1	1	0	1	1	1	1	1	1	0	1	1	1	0	0	1	0	1	1	0	1	0	1	1	0	0	0
GBS SNP	TP62104_G	1	0	NA	1	0	1	0	0	1	0	1	0	1	0	0	0	NA	0	1	0	0	1	NA	NA	NA	0	1	0	1	NA	0	0	0	NA	0	NA	0	1	0	1	0	0	1	0	1	NA	0	0
GBS SNP	TP38740_C	1	0	0	NA	1	1	1	1	0	NA	0	1	1	NA	0	1	1	0	0	0	0	0	1	0	0	0	1	1	NA	1	NA	0	1	1	1	0	1	0	1	0	0	1	0	0	NA	0	NA	NA
GBS SNP	TP120744_G	1	0	1	NA	1	1	0	1	1	NA	0	1	NA	1	1	1	1	1	NA	1	1	0	0	0	1	1	1	0	0	1	0	1	NA	0	NA	0	0	1	0	1	1	0	0	1	0	1	0	0
GBS SNP	TP97643_G	1	0	1	0	1	0	NA	NA	0	NA	1	1	0	0	0	0	1	0	0	NA	1	0	1	0	0	1	NA	0	0	0	0	0	0	1	0	NA	1	1	1	1	0	0	0	1	0	1	0	1
GBS SNP	TP107320_G	1	0	0	1	0	0	1	0	0	0	NA	NA	NA	1	1	0	NA	0	1	0	NA	1	0	0	1	0	1	1	1	0	1	1	0	1	1	0	0	0	0	1	1	0	1	1	1	0	NA	0
GBS SNP	TP138078_T	1	0	1	1	1	0	0	0	1	NA	NA	0	1	1	NA	1	0	0	NA	1	0	0	1	0	0	0	1	0	1	0	0	1	0	1	1	NA	0	0	0	0	0	1	0	1	1	1	1	1
GBS SNP	TP47866_A	1	0	0	0	1	1	1	1	NA	NA	0	1	NA	1	0	1	1	0	0	0	1	0	1	0	0	0	1	1	0	1	0	NA	1	1	1	0	1	1	1	0	0	1	0	0	0	0	0	0
GBS SNP	TP107649_T	1	0	1	1	0	1	NA	1	1	NA	0	0	NA	0	0	0	0	0	1	NA	0	1	0	1	0	NA	1	0	1	1	0	NA	0	1	NA	0	0	0	0	1	0	NA	1	1	1	0	NA	0
GBS SNP	TP30158_A	1	0	1	NA	1	1	1	1	1	NA	NA	NA	0	1	0	0	NA	0	NA	1	1	0	1	1	0	0	NA	1	NA	0	NA	1	0	NA	NA	1	1	NA	0	0	1	1	NA	0	1	0	1	0
GBS SNP	TP155163_G	1	0	NA	0	1	NA	1	1	NA	0	0	1	0	1	0	0	1	0	NA	1	1	0	1	1	0	0	0	0	0	0	0	1	0	0	1	NA	NA	1	0	0	1	1	1	0	1	0	NA	0
GBS SNP	TP3548_G	1	0	0	1	1	NA	1	0	NA	NA	NA	0	1	0	0	NA	NA	0	1	NA	1	0	1	1	1	NA	0	0	0	0	1	0	1	NA	0	NA	0	0	1	NA	0	0	1	0	1	1	1	1
GBS SNP	TP71661_C	1	0	0	NA	0	0	NA	1	1	1	NA	NA	1	NA	1	NA	1	0	1	NA	NA	1	1	0	NA	1	1	1	1	NA	NA	1	1	NA	NA	0	1	0	1	1	0	NA	NA	NA	1	0	0	0
GBS SNP	TP25487_T	1	0	0	1	NA	0	0	1	NA	1	NA	NA	1	0	NA	1	0	1	1	0	1	1	1	1	0	1	0	0	0	1	0	0	1	1	0	1	1	0	NA	NA	0	0	0	NA	0	1	0	0
GBS SNP	TP36315_C	1	0	1	0	0	0	1	0	0	0	1	0	1	1	0	0	NA	0	0	1	0	1	1	0	0	1	1	0	1	0	1	NA	0	NA	0	0	1	0	0	1	1	0	NA	0	1	0	0	1
GBS SNP	TP15201_G	1	0	0	1	0	1	1	1	1	1	NA	1	0	0	1	NA	0	0	1	0	0	1	1	1	NA	NA	0	0	NA	NA	0	1	1	0	NA	1	0	1	1	NA	0	1	NA	NA	0	0	NA	1
GBS SNP	TP52385_C	1	0	NA	0	0	0	1	1	1	NA	1	1	NA	0	1	1	1	0	1	0	0	1	1	0	1	1	1	1	1	1	NA	NA	NA	NA	0	NA	1	0	1	1	0	NA	NA	1	1	0	NA	0
GBS SNP	TP15931_G	1	0	1	1	1	1	1	1	1	0	1	0	1	0	0	1	0	1	NA	0	0	0	0	1	1	0	0	0	1	1	NA	1	0	1	NA	0	0	0	0	0	0	0	0	0	0	0	1	0
GBS SNP	TP132510_T	1	0	1	NA	0	1	0	1	1	1	0	1	0	1	0	0	1	1	0	NA	NA	0	0	0	1	1	1	1	1	1	0	1	NA	0	0	0	1	NA	0	1	1	0	0	1	0	1	0	0
GBS SNP	TP48577_T	1	0	NA	0	1	NA	NA	NA	1	NA	NA	1	NA	1	0	NA	NA	0	0	1	1	NA	1	1	0	NA	0	NA	0	0	0	1	NA	NA	NA	NA	0	1	0	0	1	1	NA	0	1	0	NA	0
GBS SNP	TP25438_A	1	0	1	1	1	1	NA	1	0	0	0	0	1	1	1	1	1	1	0	1	1	0	0	1	0	0	1	1	1	1	0	0	1	1	1	0	0	NA	0	1	1	0	1	0	1	0	0	0
GBS SNP	TP41878_G	1	0	1	NA	NA	1	1	NA	0	1	0	0	0	0	NA	1	0	NA	NA	NA	1	NA	0	0	0	0	NA	NA	0	0	1	1	0	NA	0	NA	NA	0	0	1	1	0	1	1	1	0	0	0
GBS SNP	TP5229_A	1	0	NA	0	0	1	0	NA	0	NA	1	1	NA	0	0	0	NA	0	0	NA	1	0	1	1	NA	NA	0	0	0	0	0	0	0	1	0	NA	1	1	1	1	0	0	0	0	0	1	0	1
GBS SNP	TP162927_C	1	0	1	NA	0	0	NA	NA	0	0	1	0	NA	1	0	0	0	0	0	NA	0	1	1	1	0	1	1	0	1	0	1	1	1	0	0	0	1	0	0	0	1	0	0	0	1	0	0	1
GBS SNP	TP136520_C	1	0	1	0	1	1	0	1	1	0	1	0	0	0	1	0	1	1	1	1	0	0	0	0	0	1	0	1	1	0	0	0	1	0	NA	0	1	0	NA	0	1	1	1	1	0	0	0	1
GBS SNP	TP134061_C	1	0	0	1	0	1	1	1	1	1	1	1	0	0	1	1	0	0	0	0	0	1	1	1	1	1	0	0	0	NA	0	1	1	0	0	1	0	1	1	1	0	1	0	1	0	0	0	1
GBS SNP	TP165112_C	1	0	0	0	0	1	1	0	1	1	1	0	0	0	1	0	0	0	0	1	1	1	1	0	0	1	0	NA	0	1	1	0	1	0	0	NA	1	0	0	1	0	0	0	0	1	0	NA	0
GBS SNP	TP65587_C	1	0	0	0	1	NA	0	1	0	1	NA	1	0	0	NA	0	1	0	0	0	1	NA	1	NA	0	1	0	NA	NA	0	0	0	0	1	0	NA	1	1	NA	1	0	NA	0	1	0	1	0	1
GBS SNP	TP153851_C	1	0	NA	0	0	0	0	1	1	NA	0	1	0	1	0	0	NA	0	0	1	NA	0	1	1	0	1	NA	0	0	0	NA	1	NA	NA	1	0	1	1	0	1	0	1	1	0	1	1	1	0
GBS SNP	TP48223_T	1	0	0	0	0	NA	0	1	1	0	1	0	1	0	0	0	0	0	0	NA	0	1	1	1	1	1	0	0	1	0	1	1	1	0	0	0	1	1	0	NA	1	0	0	0	1	0	0	1
GBS SNP	TP3347_T	1	0	NA	0	0	1	0	NA	1	0	NA	1	1	1	1	1	0	0	NA	1	1	1	NA	0	NA	0	0	1	0	1	1	0	1	NA	1	0	0	NA	0	1	1	NA	1	0	1	0	1	1
GBS SNP	TP63370_C	1	0	NA	NA	0	0	0	0	1	1	1	0	1	1	0	1	1	0	0	1	1	1	1	NA	NA	1	1	NA	1	0	0	NA	0	1	1	1	0	0	0	NA	NA	1	1	1	1	1	NA	0
GBS SNP	TP134926_T	1	0	NA	NA	0	1	1	0	1	NA	NA	NA	0	NA	1	NA	1	1	0	0	1	NA	1	1	NA	1	0	0	1	0	0	1	0	0	1	NA	1	1	0	1	1	1	1	1	1	0	1	0
GBS SNP	TP17392_G	1	0	1	0	1	1	0	1	NA	1	0	0	0	1	1	1	1	1	0	1	1	0	0	NA	1	1	1	0	NA	1	0	1	0	0	NA	0	0	1	0	1	1	0	0	1	0	1	0	0
GBS SNP	TP106211_A	1	0	0	NA	1	1	1	1	0	1	NA	1	1	1	0	1	0	NA	0	1	0	1	0	1	NA	1	0	NA	1	1	1	1	0	NA	0	NA	NA	NA	NA	NA	NA	NA	NA	0	1	1	1	0
GBS SNP	TP28967_T	1	0	0	0	1	1	1	NA	1	1	0	1	1	1	0	NA	1	0	0	NA	1	NA	1	NA	0	NA	1	NA	NA	NA	0	0	1	1	1	NA	1	1	1	0	0	1	NA	0	0	0	0	0
GBS SNP	TP120897_G	1	0	0	0	0	1	0	0	1	1	1	NA	1	1	NA	NA	0	1	0	1	1	1	1	0	0	0	1	1	0	0	1	1	0	1	NA	1	1	0	1	0	NA	1	1	NA	1	0	0	0
GBS SNP	TP37562_A	1	0	1	0	0	1	NA	0	0	NA	0	NA	1	NA	NA	0	NA	NA	0	0	0	1	0	0	1	0	0	0	NA	1	0	0	0	0	NA	0	1	1	0	0	NA	1	0	0	1	1	1	0
GBS SNP	TP83781_A	1	0	NA	0	NA	1	0	NA	0	1	NA	0	NA	1	1	1	1	1	0	NA	NA	NA	0	0	1	1	1	1	0	0	1	0	0	0	1	0	0	0	0	1	1	1	1	1	NA	1	1	NA
GBS SNP	TP134074_A	1	0	0	NA	NA	0	NA	1	1	1	1	1	1	NA	1	1	NA	0	1	0	0	1	1	0	1	NA	1	NA	1	1	0	1	1	1	0	0	1	0	1	NA	NA	1	NA	1	1	0	0	0
GBS SNP	TP38896_A	1	0	0	0	NA	1	NA	NA	0	NA	0	1	1	1	1	0	NA	1	NA	1	NA	0	0	NA	1	0	0	NA	NA	1	1	0	1	0	1	0	0	NA	1	1	0	1	NA	0	0	1	1	1
GBS SNP	TP773_C	1	0	NA	1	1	1	NA	NA	0	0	NA	0	1	0	0	0	NA	0	NA	0	1	1	1	NA	1	0	0	0	0	0	NA	0	1	1	0	0	0	0	1	1	0	0	1	NA	1	1	1	1
GBS SNP	TP104615_A	1	0	1	0	1	1	0	0	NA	1	0	0	1	0	0	0	0	0	1	0	0	1	0	0	1	0	1	0	NA	1	0	1	0	0	0	1	1	1	0	0	0	1	NA	0	1	1	1	0
GBS SNP	TP43173_A	1	0	NA	0	0	0	NA	1	1	NA	1	NA	1	0	0	1	NA	0	1	0	0	1	1	NA	1	NA	1	1	1	1	0	1	NA	1	0	0	1	0	1	1	0	1	0	1	1	0	NA	0
GBS SNP	TP102041_A	1	0	NA	0	NA	NA	NA	1	NA	1	NA	1	0	0	0	0	NA	0	0	1	NA	0	1	0	NA	1	1	NA	0	NA	0	0	0	1	0	0	1	1	NA	1	0	0	0	1	0	1	0	0
GBS SNP	TP140780_G	1	0	0	0	1	1	0	0	0	NA	1	0	0	0	0	0	0	1	0	1	1	1	1	0	0	NA	1	0	1	1	0	0	1	0	0	0	0	1	NA	NA	1	NA	0	0	1	0	0	1
GBS SNP	TP145879_G	1	0	NA	0	0	1	0	1	NA	1	0	1	0	1	1	1	1	1	0	1	NA	0	0	0	1	1	1	0	0	1	0	1	0	NA	1	0	0	1	0	NA	1	NA	0	1	0	1	0	0
GBS SNP	TP86630_G	1	0	1	NA	0	1	NA	1	NA	NA	NA	1	NA	0	0	1	1	1	NA	1	1	NA	0	NA	NA	NA	0	1	1	NA	NA	1	1	NA	1	1	0	1	0	1	NA	0	0	1	0	1	0	0
GBS SNP	TP20446_A	1	0	1	0	1	NA	1	1	0	1	0	NA	NA	1	0	0	0	0	NA	0	0	0	1	1	1	1	0	0	1	1	0	1	1	0	NA	0	0	1	1	0	0	1	0	0	0	1	1	1
GBS SNP	TP98293_G	1	0	NA	0	0	1	0	1	1	1	0	1	0	0	0	NA	1	1	0	NA	1	0	0	0	0	1	NA	0	1	1	0	1	1	0	1	1	NA	1	0	1	1	0	0	NA	0	1	0	0
GBS SNP	TP110862_A	1	0	1	1	1	0	NA	0	NA	1	NA	0	1	1	0	1	0	0	1	1	1	0	1	NA	0	0	1	0	1	0	0	1	NA	NA	1	NA	0	0	0	NA	0	1	NA	1	NA	1	0	1
GBS SNP	TP25644_T	1	0	0	0	0	0	0	0	1	NA	1	0	1	1	1	1	0	1	NA	1	1	0	1	0	0	0	1	NA	0	0	1	1	0	NA	1	1	1	0	1	0	1	1	1	1	1	1	0	0
GBS SNP	TP86963_T	1	0	1	0	0	0	0	NA	1	0	1	0	1	1	0	0	0	0	0	NA	0	1	NA	1	1	1	0	0	NA	0	1	1	NA	0	0	0	1	1	0	1	1	0	0	0	1	0	0	NA
GBS SNP	TP64867_G	1	0	0	NA	NA	1	0	1	NA	NA	0	1	NA	1	0	1	NA	0	0	NA	NA	1	0	0	NA	NA	NA	NA	1	1	NA	0	0	0	0	NA	NA	0	0	0	1	1	NA	0	1	1	1	0
GBS SNP	TP38959_T	1	0	1	0	NA	1	NA	1	0	NA	0	0	1	1	0	1	0	0	1	0	0	0	1	NA	0	1	0	NA	1	1	0	0	1	0	1	1	0	0	0	0	0	0	0	0	0	NA	NA	1
GBS SNP	TP82081_A	1	0	0	0	0	1	NA	0	1	NA	0	NA	1	1	1	1	0	1	1	0	1	1	0	0	1	0	0	1	0	1	1	0	1	0	NA	NA	0	0	0	1	1	0	1	NA	1	0	NA	1
GBS SNP	TP6278_G	1	0	1	1	1	1	NA	0	NA	0	NA	0	1	0	NA	1	NA	0	1	0	0	0	0	1	0	0	0	NA	0	1	0	1	NA	NA	1	1	0	0	0	0	NA	NA	NA	1	0	1	0	NA
GBS SNP	TP133830_A	1	0	1	NA	0	NA	NA	1	1	NA	0	NA	NA	1	0	1	1	1	0	1	1	NA	0	0	1	NA	0	1	1	1	0	NA	NA	NA	0	0	0	1	0	NA	NA	0	0	1	0	1	0	0
GBS SNP	TP39555_A	1	0	1	0	NA	NA	0	0	0	1	1	0	1	NA	NA	1	1	1	0	0	0	1	0	0	1	1	NA	1	0	NA	NA	0	NA	0	1	0	1	0	0	0	1	1	1	1	1	1	1	0
GBS SNP	TP96895_C	1	0	NA	0	1	1	1	NA	1	1	0	1	1	1	0	1	1	NA	0	0	0	0	1	NA	0	0	0	NA	0	1	NA	NA	1	NA	1	0	1	1	1	0	0	1	0	0	0	0	0	0
GBS SNP	TP93712_C	1	0	NA	NA	NA	1	NA	NA	NA	NA	0	0	NA	NA	NA	NA	NA	NA	1	NA	1	NA	1	NA	NA	NA	1	NA	0	0	0	0	NA	0	1	1	1	1	1	NA	NA	NA	NA	NA	NA	0	0	1
GBS SNP	TP111791_G	1	0	NA	0	0	0	NA	1	0	NA	1	NA	NA	0	0	0	0	0	NA	NA	NA	0	0	NA	1	NA	0	1	1	0	0	0	NA	0	0	NA	1	0	NA	0	0	1	NA	1	1	0	1	NA
GBS SNP	TP164188_C	1	0	0	0	1	1	NA	NA	1	0	0	1	0	1	0	1	1	0	1	1	1	1	0	1	0	1	1	0	0	1	1	0	0	0	1	1	0	1	0	0	1	0	NA	0	1	1	1	1
GBS SNP	TP119025_C	1	0	NA	1	NA	1	1	1	1	0	0	1	1	0	1	0	NA	0	0	NA	NA	NA	1	1	0	1	NA	0	1	0	0	1	NA	0	NA	NA	1	1	NA	1	1	NA	1	1	NA	0	1	NA
GBS SNP	TP146343_C	1	0	1	NA	0	1	0	1	1	1	0	NA	0	1	0	1	1	1	NA	1	NA	0	0	0	1	1	1	0	1	NA	0	1	1	NA	NA	0	NA	1	0	1	1	0	0	1	0	1	0	0
GBS SNP	TP72877_C	1	0	1	0	1	1	1	1	1	NA	1	1	0	1	0	NA	1	NA	NA	NA	1	0	1	1	NA	0	0	1	NA	NA	NA	0	0	0	1	NA	1	NA	0	0	NA	NA	1	0	NA	0	NA	0
GBS SNP	TP30068_G	1	0	1	1	1	0	NA	NA	1	NA	1	0	1	1	0	NA	0	0	1	NA	1	0	1	NA	0	0	NA	NA	1	0	0	1	0	1	1	1	0	0	0	0	0	1	0	1	1	1	1	1
GBS SNP	TP102572_G	1	0	NA	0	NA	0	1	1	1	1	1	NA	1	0	NA	1	1	0	NA	0	0	1	1	0	1	1	1	1	NA	1	0	1	NA	1	NA	0	1	0	NA	1	0	1	0	1	1	0	NA	0
GBS SNP	TP51663_G	1	0	NA	1	0	1	1	0	NA	1	1	0	0	0	1	0	0	0	0	0	1	1	0	0	0	0	0	1	0	1	1	0	1	0	1	0	1	NA	1	1	0	0	0	0	1	0	0	0
GBS SNP	TP26408_A	1	0	NA	1	0	1	NA	1	NA	0	NA	0	NA	NA	0	0	1	0	0	0	0	1	0	1	0	NA	1	0	1	1	NA	NA	0	NA	0	0	0	0	0	1	0	NA	1	1	NA	0	0	NA
GBS SNP	TP84650_A	1	0	NA	NA	NA	NA	NA	1	1	0	NA	NA	NA	1	NA	1	NA	0	0	NA	1	0	NA	1	NA	1	NA	1	0	0	0	1	NA	0	1	1	1	1	0	NA	1	1	1	NA	1	0	1	NA
GBS SNP	TP82514_G	1	0	1	1	1	1	1	1	0	1	0	1	1	1	0	0	0	0	1	1	0	NA	1	1	1	1	0	0	0	1	0	1	1	0	1	0	0	NA	1	0	0	NA	0	0	0	1	1	NA
GBS SNP	TP117160_C	1	0	NA	0	0	NA	NA	1	1	0	1	0	1	1	0	NA	0	0	0	NA	0	1	NA	1	1	1	0	0	1	0	1	1	1	0	0	0	1	1	0	1	1	0	0	0	1	0	0	1
GBS SNP	TP95487_T	1	0	0	1	0	1	1	1	1	1	1	0	0	0	1	1	0	0	1	0	0	1	1	1	1	1	0	0	0	1	0	1	1	0	0	1	0	1	1	1	0	1	0	NA	0	0	0	1
GBS SNP	TP150523_T	1	0	NA	NA	1	0	0	1	0	NA	0	NA	0	NA	0	1	NA	1	1	1	0	1	0	NA	NA	0	1	0	0	1	0	0	NA	1	NA	NA	0	0	NA	0	0	0	1	0	NA	1	0	1
GBS SNP	TP157837_G	1	0	1	NA	1	0	NA	NA	0	0	1	0	0	1	1	0	1	1	0	NA	1	1	1	NA	0	0	1	0	1	0	NA	0	0	NA	NA	NA	0	0	0	0	1	0	NA	1	1	0	0	NA
GBS SNP	TP7044_A	1	0	0	0	0	NA	0	0	1	1	1	0	1	1	1	NA	0	1	0	1	1	1	NA	0	0	0	1	1	0	0	1	1	0	1	1	1	1	0	1	0	1	1	1	1	1	1	0	0
GBS SNP	TP16062_T	1	0	NA	1	0	1	0	0	1	0	NA	0	0	NA	0	1	NA	1	1	1	1	0	1	1	NA	NA	1	NA	NA	1	1	0	0	NA	1	NA	0	1	0	0	1	0	NA	NA	0	1	0	0
GBS SNP	TP7804_T	1	0	0	1	0	0	0	1	0	1	NA	1	1	0	0	0	0	0	1	NA	1	0	0	1	1	1	1	1	1	0	NA	0	NA	NA	1	NA	1	0	1	1	0	1	NA	0	1	0	0	1
GBS SNP	TP168145_G	1	0	1	1	1	NA	0	0	0	NA	0	NA	NA	0	0	0	NA	1	1	NA	NA	0	1	NA	NA	0	1	0	0	0	NA	NA	0	NA	1	1	1	1	1	0	NA	NA	NA	0	0	NA	NA	NA
GBS SNP	TP27428_G	1	0	0	NA	1	1	NA	0	NA	NA	NA	0	NA	NA	0	0	NA	1	NA	NA	NA	NA	NA	NA	NA	NA	NA	0	NA	NA	NA	NA	0	NA	1	NA	1	NA	1	NA	0	0	NA	0	NA	0	NA	1
GBS SNP	TP7845_C	1	0	0	0	0	0	0	1	NA	NA	1	NA	0	1	1	0	0	1	NA	1	1	1	1	NA	0	0	1	1	NA	0	0	0	0	1	0	1	1	0	1	0	1	1	1	1	1	1	1	0
GBS SNP	TP140236_T	1	0	0	0	1	1	1	1	NA	1	0	1	1	1	0	1	1	0	0	0	1	0	1	0	0	0	1	1	0	1	NA	0	1	1	1	NA	1	0	1	0	0	1	0	NA	0	0	0	NA
GBS SNP	TP89990_A	1	0	1	0	0	NA	0	1	1	NA	0	1	0	1	0	0	1	1	0	1	1	0	0	NA	1	1	1	1	1	1	0	1	1	0	0	NA	NA	1	0	NA	1	0	0	NA	0	NA	0	0
GBS SNP	TP17261_A	1	0	1	0	1	0	1	1	1	0	1	0	0	0	1	0	0	1	0	1	NA	1	1	1	0	1	NA	0	1	0	0	0	0	NA	0	NA	0	0	0	0	NA	0	1	1	0	0	0	NA
GBS SNP	TP25264_T	1	0	NA	0	1	1	1	NA	1	0	1	0	0	1	1	0	0	0	0	0	0	0	0	1	0	NA	0	0	NA	1	1	1	0	1	NA	NA	0	1	0	1	1	1	1	0	0	0	1	0
GBS SNP	TP114018_G	1	0	1	NA	1	1	0	1	1	1	0	1	0	1	NA	1	1	1	0	1	1	0	NA	0	1	1	1	0	0	1	0	1	0	0	1	0	0	1	0	NA	1	0	0	1	0	1	0	0
GBS SNP	TP60049_T	1	0	1	1	NA	1	NA	0	NA	NA	NA	0	NA	0	1	1	0	0	1	0	0	1	0	NA	1	1	1	0	NA	0	1	1	0	NA	1	NA	0	NA	0	1	1	NA	0	NA	1	0	0	NA
GBS SNP	TP27686_T	1	0	0	1	1	1	1	1	0	1	0	1	1	1	0	0	0	0	1	1	0	0	1	NA	0	0	0	0	1	1	0	1	NA	0	1	NA	0	1	1	0	0	1	0	0	0	0	1	0
GBS SNP	TP73873_T	1	0	0	0	1	0	0	0	1	0	1	1	0	0	0	0	0	0	1	1	1	0	1	0	0	0	NA	0	1	0	1	1	0	1	0	1	1	0	1	0	0	0	0	0	0	1	1	1
GBS SNP	TP72628_C	1	0	1	0	NA	1	0	1	1	1	0	NA	0	1	1	1	0	1	NA	1	NA	0	NA	NA	1	NA	1	0	NA	NA	0	1	0	0	1	0	0	1	0	1	1	0	0	1	0	1	0	0
GBS SNP	TP150526_G	1	0	0	0	1	1	NA	NA	NA	0	0	1	NA	NA	1	0	1	NA	1	1	NA	1	NA	NA	1	NA	NA	NA	0	NA	0	0	0	0	0	1	0	0	1	NA	1	NA	NA	0	NA	NA	NA	NA
GBS SNP	TP82730_G	1	0	NA	1	0	0	0	0	0	NA	0	NA	0	NA	1	1	0	0	0	NA	NA	NA	1	0	0	0	1	0	NA	0	0	0	NA	NA	0	NA	0	0	0	0	1	1	1	1	1	1	0	0
GBS SNP	TP159188_T	1	0	0	NA	0	0	0	1	1	NA	0	1	1	0	0	0	NA	0	NA	NA	NA	0	0	1	1	1	1	1	NA	0	1	1	NA	NA	NA	NA	1	0	1	NA	NA	1	NA	0	NA	0	NA	NA
GBS SNP	TP142784_C	1	0	0	1	NA	0	0	1	0	1	0	NA	1	0	0	1	0	1	0	0	1	1	1	1	0	1	0	0	0	0	0	NA	NA	1	NA	1	1	0	1	0	NA	0	0	1	0	1	0	0
GBS SNP	TP80930_A	1	0	0	NA	NA	NA	0	0	NA	NA	1	1	0	0	0	0	NA	0	1	NA	NA	NA	1	0	0	0	NA	0	1	0	1	1	0	NA	0	1	0	0	1	0	0	NA	NA	0	0	1	1	1
GBS SNP	TP150019_C	1	0	0	0	1	1	1	1	0	1	0	1	1	1	0	1	1	NA	0	NA	1	0	1	0	0	0	1	1	0	1	0	0	1	1	1	0	1	0	1	NA	0	1	0	0	0	0	0	0
GBS SNP	TP135407_C	1	0	NA	0	0	0	0	1	1	0	NA	0	1	NA	0	0	0	0	0	1	0	1	1	1	1	1	0	0	1	0	1	1	1	0	NA	0	1	1	0	0	1	0	0	0	1	0	0	0
GBS SNP	TP53783_A	1	0	NA	NA	1	1	NA	1	1	NA	1	NA	1	NA	NA	0	0	1	1	NA	0	1	0	1	NA	1	0	1	1	1	NA	0	0	0	1	1	0	NA	NA	0	0	NA	0	1	0	0	1	0
GBS SNP	TP138050_G	1	0	0	NA	0	NA	NA	1	0	NA	NA	0	NA	0	0	1	0	1	0	0	1	1	1	1	0	NA	NA	NA	0	1	NA	0	1	NA	0	1	1	0	1	0	0	NA	NA	1	0	0	NA	0
GBS SNP	TP21495_G	1	0	NA	1	NA	1	1	0	0	1	1	1	1	1	1	0	1	1	0	1	0	NA	0	0	1	1	NA	1	NA	1	NA	1	0	1	1	0	1	0	1	0	1	NA	NA	0	0	0	1	1
GBS SNP	TP99753_A	1	0	0	1	0	0	NA	NA	0	NA	0	1	NA	1	1	0	0	NA	0	1	NA	1	0	1	0	NA	NA	1	1	0	1	1	NA	0	NA	1	1	NA	NA	NA	1	NA	NA	0	1	0	1	NA
GBS SNP	TP130417_A	1	0	1	1	1	1	1	1	0	0	0	1	1	1	0	0	0	0	1	0	0	0	1	1	1	1	0	0	0	1	0	1	1	0	0	0	0	1	NA	0	0	1	0	0	0	1	1	1
GBS SNP	TP19490_G	1	0	1	1	1	1	1	1	NA	0	1	0	1	0	0	1	NA	1	1	0	0	0	0	1	1	0	0	0	1	1	0	1	0	0	1	0	0	0	0	0	0	0	0	0	0	0	1	0
GBS SNP	TP95191_T	1	0	NA	1	1	1	1	0	0	0	0	0	1	0	0	0	0	0	1	0	1	1	1	1	1	0	0	0	0	0	1	0	1	1	0	0	0	0	1	1	0	0	NA	0	1	NA	1	1
GBS SNP	TP139366_T	1	0	NA	1	1	0	NA	0	1	0	0	0	NA	0	1	NA	1	1	0	1	1	0	0	0	1	1	0	0	0	0	1	1	0	0	0	0	1	0	0	1	1	0	0	1	1	1	0	0
GBS SNP	TP103625_A	1	0	NA	0	NA	NA	NA	1	0	0	NA	NA	NA	1	NA	0	1	NA	0	0	NA	1	NA	1	1	0	NA	1	NA	NA	NA	0	NA	0	0	0	NA	1	1	NA	NA	1	1	0	0	0	NA	NA
GBS SNP	TP144657_C	1	0	0	0	NA	0	0	0	1	1	1	0	0	NA	NA	NA	NA	1	NA	NA	NA	NA	NA	NA	NA	0	1	1	0	0	NA	1	0	NA	1	NA	NA	0	1	NA	0	1	1	1	1	1	0	NA
GBS SNP	TP147748_A	1	0	1	1	0	NA	0	NA	1	0	1	0	0	0	0	0	1	0	1	NA	0	1	0	NA	0	0	1	0	1	1	0	0	NA	1	0	0	0	0	NA	1	0	NA	NA	NA	1	0	NA	0
GBS SNP	TP71854_C	1	0	0	1	1	1	1	NA	0	0	0	0	1	0	0	0	NA	0	NA	0	1	1	1	0	0	0	0	0	0	0	1	NA	1	1	0	NA	0	0	1	1	NA	0	1	0	1	NA	1	1
GBS SNP	TP138790_T	1	0	NA	0	NA	0	1	1	1	1	1	1	1	NA	1	1	1	0	1	0	0	1	1	NA	NA	1	1	NA	1	1	0	NA	1	1	NA	0	0	0	1	1	0	1	NA	1	1	0	NA	0
GBS SNP	TP38289_C	1	0	0	NA	NA	0	1	NA	0	0	0	NA	NA	0	1	1	1	NA	0	1	1	NA	NA	0	1	NA	0	1	0	NA	NA	0	NA	NA	NA	1	1	1	0	1	1	0	NA	0	0	0	NA	1
GBS SNP	TP147172_T	1	0	NA	NA	0	0	NA	1	1	NA	NA	1	1	NA	1	1	1	0	1	0	NA	1	1	0	1	NA	1	NA	1	1	NA	NA	1	1	0	NA	1	0	0	1	NA	NA	0	1	1	0	0	0
GBS SNP	TP127536_C	1	0	1	0	0	0	NA	1	0	0	1	1	0	NA	0	0	NA	NA	0	0	NA	0	0	1	1	0	NA	NA	1	0	NA	0	NA	NA	NA	0	1	NA	1	NA	0	1	NA	1	1	NA	1	1
GBS SNP	TP19955_G	1	0	0	NA	0	0	0	NA	0	1	1	1	0	NA	1	0	0	1	0	NA	0	1	1	0	0	0	NA	0	NA	0	0	0	0	1	0	1	1	NA	1	0	1	NA	0	0	0	1	1	1
GBS SNP	TP127_A	1	0	1	1	1	1	1	1	1	1	1	0	0	0	0	NA	0	0	NA	0	1	0	1	1	0	1	NA	1	1	1	0	0	NA	0	0	1	0	0	1	1	0	NA	1	1	1	0	0	0
GBS SNP	TP89234_T	1	0	1	1	0	0	0	0	1	0	0	1	0	0	1	0	1	1	NA	1	0	1	0	1	1	1	0	1	1	NA	1	NA	0	NA	0	1	0	1	1	0	0	1	1	1	0	NA	NA	1
GBS SNP	TP22429_C	1	0	NA	1	0	1	1	NA	0	1	NA	1	1	1	NA	0	1	1	NA	1	0	0	0	0	1	1	0	1	1	NA	0	1	NA	1	1	1	NA	0	1	NA	1	0	0	0	0	0	1	1
GBS SNP	TP42635_C	1	0	NA	0	1	1	0	NA	1	1	0	1	0	1	1	1	1	1	0	1	NA	0	0	NA	NA	NA	1	0	0	1	0	1	0	NA	1	0	0	1	0	1	1	0	0	1	0	NA	0	0
GBS SNP	TP27747_G	1	0	0	0	0	0	1	1	1	1	1	1	1	0	1	1	1	0	1	0	0	1	1	0	1	1	1	1	1	1	0	1	1	1	0	0	1	0	1	1	0	1	NA	1	1	0	0	0
GBS SNP	TP168776_A	1	0	0	1	0	0	0	1	0	1	0	NA	1	0	0	1	0	1	0	0	1	NA	1	1	0	1	0	0	0	1	0	0	1	1	0	1	1	0	1	0	0	0	0	1	0	1	0	0
GBS SNP	TP60483_A	1	0	NA	NA	0	1	0	1	1	1	0	1	0	NA	0	1	1	1	0	1	1	0	0	0	NA	1	1	0	NA	1	0	1	0	0	1	1	0	1	0	1	1	0	0	1	0	1	0	0
GBS SNP	TP25601_T	1	0	1	NA	0	NA	NA	0	0	NA	NA	0	NA	NA	NA	0	NA	1	NA	1	0	0	0	0	NA	1	0	1	1	NA	1	0	NA	NA	1	1	1	0	1	0	NA	NA	NA	1	0	0	NA	1
GBS SNP	TP51539_A	1	0	NA	NA	1	1	1	1	0	1	0	NA	NA	1	0	1	NA	0	0	NA	0	1	0	NA	NA	1	0	0	NA	1	1	1	0	NA	NA	NA	0	0	0	NA	1	1	1	0	1	1	1	NA
GBS SNP	TP10891_C	1	0	0	NA	NA	NA	1	1	1	1	1	NA	1	NA	NA	1	1	0	1	0	NA	1	1	0	1	NA	1	1	NA	1	NA	0	1	NA	0	0	NA	NA	NA	1	0	0	0	1	1	0	NA	0
GBS SNP	TP121053_A	1	0	1	1	1	0	0	1	1	0	NA	0	0	0	0	1	1	1	1	1	1	NA	1	0	0	1	0	NA	0	0	0	0	1	0	0	1	1	1	0	0	1	1	1	0	0	1	0	0
GBS SNP	TP156690_G	1	0	NA	NA	1	1	1	NA	0	0	NA	1	NA	NA	NA	0	0	0	0	NA	NA	0	1	NA	0	0	1	NA	0	1	0	0	1	1	1	NA	NA	0	1	0	0	1	NA	NA	0	0	0	0
GBS SNP	TP31637_T	1	0	NA	NA	NA	1	NA	0	0	1	NA	NA	1	1	0	1	1	1	NA	NA	NA	NA	0	0	1	1	1	NA	0	NA	NA	0	0	0	1	0	0	0	NA	0	1	1	1	0	1	1	1	NA
GBS SNP	TP34984_T	1	0	0	1	NA	0	NA	1	NA	NA	NA	0	1	0	0	1	0	1	0	0	1	0	1	1	NA	NA	0	0	0	1	0	0	NA	NA	NA	1	1	0	NA	0	0	0	NA	1	0	1	NA	0
GBS SNP	TP83759_T	1	0	1	NA	0	NA	NA	1	NA	1	0	1	0	1	0	1	1	1	0	1	1	0	0	0	1	1	NA	1	1	1	0	1	NA	NA	0	1	0	1	0	NA	1	NA	0	1	0	1	NA	0
GBS SNP	TP97623_T	1	0	1	0	1	1	0	1	1	1	NA	0	0	1	1	1	1	1	0	NA	1	0	0	0	1	1	1	0	0	NA	NA	1	0	0	1	0	0	1	0	1	1	0	NA	NA	0	1	NA	0
GBS SNP	TP75362_C	1	0	NA	1	0	1	0	1	NA	0	1	0	0	NA	0	0	1	0	1	NA	0	1	0	1	0	0	1	0	1	1	NA	0	0	1	NA	0	0	0	0	1	0	0	1	1	1	0	0	0
GBS SNP	TP134108_G	1	0	0	0	NA	0	1	NA	NA	0	1	1	1	1	1	0	0	0	1	0	1	1	1	1	0	0	0	0	0	1	1	1	0	1	1	0	0	1	1	0	0	1	0	1	1	0	1	0
GBS SNP	TP82139_A	1	0	0	1	1	1	1	0	1	0	0	1	1	0	1	1	0	1	0	1	1	1	0	0	NA	0	0	1	0	NA	1	0	1	0	1	0	0	0	0	1	1	0	1	0	1	1	0	0
GBS SNP	TP88623_G	1	0	1	1	1	1	1	1	0	1	0	1	1	1	0	0	0	0	1	1	0	0	1	1	NA	1	0	0	1	1	0	1	1	0	1	0	0	1	1	0	0	1	0	0	0	1	1	1
GBS SNP	TP117718_A	1	0	1	0	0	1	0	1	1	1	0	1	0	1	0	1	1	1	0	NA	1	0	0	0	NA	1	1	1	1	1	0	1	1	0	0	1	0	1	0	1	1	0	0	NA	0	1	0	0
GBS SNP	TP163385_A	1	0	0	0	0	0	0	NA	1	1	1	0	1	1	1	1	0	1	0	1	1	1	1	0	0	0	1	1	0	0	1	1	0	1	1	1	1	0	1	0	1	1	1	1	1	1	0	0
GBS SNP	TP109389_A	1	0	0	0	0	1	1	0	0	0	0	1	1	1	1	0	0	0	1	0	NA	1	1	1	1	0	0	0	0	1	1	1	0	NA	NA	0	0	1	1	0	0	1	0	1	1	0	1	1
GBS SNP	TP154546_T	1	0	0	0	1	1	0	0	1	0	0	1	1	1	NA	1	0	1	1	1	1	NA	0	NA	1	0	0	1	NA	1	NA	0	1	0	1	0	0	0	0	1	1	0	1	0	1	0	0	1
GBS SNP	TP167486_C	1	0	1	0	0	1	0	1	1	1	0	1	0	1	0	1	1	1	NA	1	1	0	0	0	NA	NA	1	1	1	1	0	1	1	0	1	1	NA	1	0	1	1	0	0	1	0	NA	0	0
GBS SNP	TP61153_C	1	0	1	0	0	0	0	NA	0	0	1	0	1	1	0	0	0	0	0	1	0	1	1	1	0	1	1	0	1	0	1	1	1	0	0	0	1	0	0	1	1	0	0	0	1	0	0	1
GBS SNP	TP62531_A	1	0	1	0	1	0	1	1	0	0	1	0	0	1	1	0	1	1	0	1	1	1	1	1	0	1	1	0	1	0	0	0	0	1	NA	1	0	0	0	0	1	0	1	1	1	0	0	1
GBS SNP	TP20346_G	1	0	1	1	1	1	1	1	0	1	0	1	1	1	0	0	NA	0	1	1	0	0	1	1	1	1	0	0	NA	1	0	1	1	0	1	0	0	1	1	0	0	1	0	0	0	1	NA	1
GBS SNP	TP153084_T	1	0	1	1	1	1	1	1	1	0	1	0	1	0	0	NA	0	1	1	0	NA	0	0	1	1	0	0	0	1	1	0	1	0	1	1	NA	0	NA	0	0	0	0	0	0	0	0	1	0
GBS SNP	TP53429_T	1	0	1	NA	1	NA	1	0	1	0	1	0	0	1	1	0	0	0	0	NA	NA	1	0	0	0	0	0	0	NA	1	1	0	NA	NA	NA	NA	1	1	0	1	1	1	NA	1	0	1	1	0
GBS SNP	TP120256_G	1	0	1	0	NA	NA	NA	1	NA	0	NA	0	NA	1	0	0	NA	NA	NA	1	0	1	NA	NA	0	NA	1	0	1	0	1	1	1	0	0	0	1	0	0	NA	NA	NA	0	0	1	0	0	1
GBS SNP	TP144137_G	1	0	0	NA	NA	0	1	NA	1	1	NA	0	1	NA	1	1	1	0	NA	NA	0	1	1	NA	1	0	0	1	NA	NA	1	NA	0	NA	0	1	1	0	NA	0	0	0	0	1	NA	NA	NA	1
GBS SNP	TP19115_G	1	0	NA	1	0	NA	1	0	1	NA	NA	1	NA	NA	1	NA	NA	1	NA	0	1	NA	1	NA	0	1	0	0	0	0	NA	1	NA	0	1	NA	1	0	NA	1	1	1	1	NA	1	0	1	NA
GBS SNP	TP72507_T	1	0	0	NA	NA	0	1	1	1	NA	NA	NA	1	0	1	1	1	0	0	NA	0	1	1	0	1	1	0	1	1	1	NA	1	1	NA	0	0	0	0	1	1	0	NA	NA	1	NA	0	NA	0
GBS SNP	TP94833_T	1	0	0	NA	0	1	1	0	0	NA	0	NA	1	1	NA	1	NA	0	0	NA	0	0	0	NA	1	1	NA	0	1	NA	1	1	0	NA	NA	NA	0	NA	0	0	NA	NA	NA	0	NA	1	1	0
GBS SNP	TP9569_A	1	0	NA	NA	NA	NA	NA	1	0	NA	NA	1	1	1	0	NA	NA	0	1	1	0	0	NA	0	NA	NA	NA	0	NA	1	0	0	NA	NA	0	NA	0	0	0	0	0	NA	NA	NA	0	0	1	NA
GBS SNP	TP9920_C	1	0	1	0	1	1	1	NA	0	1	0	NA	0	NA	0	1	0	0	1	0	0	0	1	0	0	1	0	1	1	1	NA	0	1	0	1	1	NA	0	1	0	0	1	0	1	0	1	1	1
GBS SNP	TP38644_T	1	0	1	NA	1	1	1	NA	0	NA	0	0	1	1	1	1	1	NA	0	1	1	0	0	1	0	0	1	1	1	1	0	NA	1	1	1	0	0	1	0	1	1	0	1	1	1	0	0	0
GBS SNP	TP86371_A	1	0	NA	NA	0	0	0	1	0	0	1	0	1	1	0	0	0	0	0	1	0	1	1	1	0	1	1	0	1	0	1	1	1	0	0	0	0	0	0	1	1	0	0	0	1	0	0	1
GBS SNP	TP49146_T	1	0	NA	0	NA	0	0	1	0	0	1	1	0	0	NA	0	NA	0	0	0	0	0	0	1	1	0	0	NA	1	0	0	1	1	NA	1	0	1	0	1	0	1	1	NA	1	1	0	1	NA
GBS SNP	TP60263_T	1	0	1	NA	1	1	1	NA	0	NA	0	0	NA	1	0	0	0	0	1	NA	0	0	1	1	1	1	0	NA	NA	1	0	NA	1	0	1	0	0	1	1	0	0	1	0	0	0	1	1	1
GBS SNP	TP91615_T	1	0	NA	1	0	1	NA	1	1	NA	1	1	0	0	1	1	NA	0	1	0	0	NA	1	NA	1	1	0	NA	0	1	0	1	1	0	0	1	NA	1	1	1	NA	1	NA	1	0	0	0	1
GBS SNP	TP30236_G	1	0	NA	1	0	0	NA	0	0	NA	NA	0	0	0	1	NA	NA	0	NA	0	1	1	1	0	0	0	1	0	0	0	0	0	1	0	0	0	0	0	0	0	1	1	1	1	1	1	0	0
GBS SNP	TP106957_G	1	0	0	NA	1	1	1	1	1	1	NA	NA	1	NA	NA	1	1	NA	0	NA	1	0	1	0	0	0	0	1	0	1	0	1	1	1	1	1	1	1	1	0	NA	1	0	0	0	0	NA	0
GBS SNP	TP70925_A	1	0	1	NA	0	NA	NA	1	1	1	0	1	0	NA	0	1	1	1	0	1	1	NA	0	0	1	1	1	1	1	1	0	1	1	0	0	1	NA	1	0	0	1	0	0	1	0	1	0	0
GBS SNP	TP42004_C	1	0	NA	NA	1	1	1	NA	NA	1	1	0	0	0	NA	1	NA	1	1	1	1	NA	0	0	NA	0	1	0	NA	0	0	0	NA	1	1	1	0	0	NA	1	NA	0	1	1	1	1	1	0
GBS SNP	TP110664_A	1	0	1	0	0	1	NA	NA	0	NA	1	1	0	0	0	0	NA	0	0	0	1	0	1	1	NA	1	NA	NA	NA	1	0	NA	0	NA	0	0	NA	1	1	1	NA	0	0	NA	0	0	NA	1
GBS SNP	TP80756_T	1	0	0	0	0	0	NA	1	NA	0	NA	0	0	0	0	0	1	0	NA	0	NA	1	0	NA	0	0	NA	0	1	1	0	0	0	1	0	0	0	0	0	1	0	0	1	1	1	0	0	0
GBS SNP	TP147228_C	1	0	NA	0	NA	0	0	0	1	0	1	NA	1	NA	1	1	0	1	0	1	1	1	1	NA	0	0	1	1	NA	0	1	1	0	1	0	NA	1	0	1	0	1	1	1	1	1	1	0	0
GBS SNP	TP134125_G	1	0	0	0	1	1	NA	NA	NA	NA	NA	1	0	NA	1	NA	1	1	0	0	NA	NA	0	0	1	1	NA	1	0	0	1	NA	1	NA	0	NA	1	1	0	1	1	NA	0	NA	0	0	0	1
GBS SNP	TP72583_C	1	0	1	NA	0	NA	1	0	0	1	NA	0	NA	1	1	NA	1	NA	0	NA	0	0	NA	0	NA	1	0	1	NA	1	NA	1	NA	1	1	1	1	NA	1	NA	1	NA	0	0	0	0	1	1
GBS SNP	TP3157_A	1	0	NA	NA	NA	1	NA	0	0	NA	0	1	NA	0	NA	1	1	1	0	0	1	0	0	NA	1	1	0	1	NA	0	1	NA	1	NA	NA	0	NA	1	0	NA	1	0	0	NA	0	0	0	1
GBS SNP	TP9959_T	1	0	1	0	NA	0	0	1	0	1	1	0	0	1	1	0	1	0	0	0	0	1	0	1	1	0	1	1	1	1	NA	0	1	0	0	1	1	1	1	1	NA	1	0	1	0	0	NA	1
GBS SNP	TP75258_T	1	0	0	NA	0	0	NA	0	NA	1	1	0	1	1	1	1	NA	0	0	NA	1	1	1	0	0	0	1	1	NA	0	1	1	0	NA	1	1	1	NA	1	0	1	1	1	1	1	1	0	0
GBS SNP	TP31851_A	1	0	0	0	1	NA	1	0	0	NA	0	1	NA	NA	1	1	1	1	0	NA	1	0	0	0	1	1	0	1	NA	0	1	0	1	NA	0	1	1	1	0	1	1	0	NA	0	0	0	0	1
GBS SNP	TP28036_A	1	0	0	1	0	0	0	NA	1	0	0	1	1	0	0	0	NA	0	1	1	1	0	0	1	1	1	1	NA	NA	0	NA	1	0	1	1	1	NA	0	1	1	0	1	NA	0	1	0	0	1
GBS SNP	TP88968_T	1	0	0	1	1	0	1	0	1	0	0	1	0	NA	1	NA	NA	1	0	1	1	0	0	0	1	0	0	1	0	0	1	1	0	0	NA	0	1	1	0	NA	1	0	NA	0	0	0	0	NA
GBS SNP	TP49835_C	1	0	1	1	1	1	NA	1	1	0	NA	0	0	NA	NA	1	1	1	NA	1	1	0	1	0	0	1	0	0	0	0	NA	0	1	0	0	0	1	1	0	0	NA	NA	1	0	NA	1	0	0
GBS SNP	TP94701_A	1	0	0	0	NA	0	1	1	1	1	1	1	1	0	0	1	1	0	1	0	0	1	1	0	1	1	NA	1	1	1	0	1	NA	1	0	0	1	NA	1	NA	0	1	0	1	1	0	0	NA
GBS SNP	TP22391_A	1	0	NA	1	0	NA	NA	NA	NA	1	1	1	1	1	1	0	0	1	0	1	0	0	NA	0	1	1	0	0	1	1	NA	1	NA	1	1	1	1	0	1	0	1	0	NA	0	0	0	NA	1
GBS SNP	TP70679_G	1	0	1	1	NA	NA	0	0	1	NA	NA	NA	0	1	NA	0	1	NA	0	NA	0	NA	0	0	1	1	NA	1	1	1	0	1	1	NA	0	1	1	NA	0	NA	1	0	0	1	0	0	0	0
GBS SNP	TP43943_A	1	0	0	0	1	NA	NA	NA	1	0	1	1	0	0	NA	0	0	0	1	0	NA	0	1	NA	0	0	0	NA	1	NA	1	1	0	1	NA	1	0	0	1	NA	0	0	0	0	0	NA	1	1
GBS SNP	TP95467_G	1	0	1	NA	NA	1	1	0	0	0	1	0	NA	0	1	1	0	0	1	0	NA	0	0	0	NA	1	0	1	NA	0	1	1	0	NA	1	0	0	0	0	1	1	0	1	NA	1	NA	0	NA
GBS SNP	TP72077_A	1	0	0	1	1	0	NA	0	NA	0	NA	0	1	0	1	0	NA	NA	NA	1	1	NA	NA	0	1	1	0	NA	0	NA	1	1	0	NA	NA	NA	NA	0	NA	0	1	0	1	NA	1	1	0	0
GBS SNP	TP70873_G	1	0	1	0	0	1	0	1	1	1	0	1	0	1	0	1	NA	1	0	NA	1	0	0	0	1	1	1	1	1	1	0	1	1	0	1	NA	0	1	0	1	1	0	0	1	0	1	0	NA
GBS SNP	TP46544_T	1	0	0	1	0	1	NA	NA	1	0	0	1	NA	0	1	0	NA	1	NA	0	1	0	1	NA	NA	NA	0	0	NA	0	NA	1	1	NA	1	NA	1	1	NA	1	1	1	1	NA	NA	NA	1	0
GBS SNP	TP152662_A	1	0	0	NA	1	1	0	1	0	NA	NA	NA	1	NA	0	1	0	0	0	NA	0	0	0	0	1	1	1	NA	1	1	1	NA	0	NA	0	0	NA	0	0	NA	0	NA	NA	NA	NA	1	NA	0
GBS SNP	TP30369_C	1	0	NA	0	0	NA	NA	1	0	0	1	0	NA	NA	0	0	NA	0	0	NA	0	1	1	1	NA	1	0	0	0	0	0	1	1	0	0	0	NA	1	0	1	1	0	0	NA	1	0	NA	1
GBS SNP	TP130929_C	1	0	NA	1	1	NA	1	0	0	0	0	1	NA	0	1	1	NA	1	0	1	1	0	NA	0	1	1	0	1	NA	0	1	NA	1	0	NA	NA	1	1	0	1	1	NA	0	0	0	0	0	NA
GBS SNP	TP70268_A	1	0	0	1	NA	1	1	NA	NA	1	1	0	0	0	0	NA	0	0	0	NA	NA	1	1	0	0	1	1	1	NA	1	1	0	NA	0	0	0	0	1	0	0	0	0	0	0	1	0	0	0
GBS SNP	TP23877_G	1	0	NA	NA	0	0	NA	1	1	1	1	1	NA	0	NA	1	1	0	NA	0	0	1	NA	0	1	0	0	1	1	1	NA	1	NA	0	0	NA	1	0	1	NA	0	1	NA	1	1	0	0	NA
GBS SNP	TP25292_T	1	0	0	NA	NA	1	NA	NA	1	1	NA	1	1	1	0	NA	NA	NA	0	0	1	NA	1	0	0	NA	NA	1	NA	1	NA	1	1	NA	1	NA	1	1	1	0	0	1	0	NA	0	0	NA	0
GBS SNP	TP139017_A	1	0	0	NA	0	NA	0	0	1	0	NA	0	NA	NA	1	1	0	1	NA	1	1	1	1	NA	0	NA	NA	NA	0	0	0	1	0	1	1	1	0	0	1	0	1	1	1	1	1	1	NA	0
GBS SNP	TP23111_T	1	0	1	0	0	NA	0	1	NA	NA	1	NA	NA	1	NA	0	NA	0	NA	0	NA	0	NA	NA	1	NA	0	NA	0	0	NA	NA	NA	NA	NA	NA	NA	NA	NA	0	0	1	0	NA	1	0	NA	NA
GBS SNP	TP93153_G	1	0	0	NA	0	0	1	1	1	1	NA	1	0	0	1	1	1	0	1	0	0	1	1	NA	1	1	1	NA	1	1	0	1	1	1	NA	NA	0	0	1	1	0	1	0	1	1	0	0	0
GBS SNP	TP7510_G	1	0	1	0	1	0	1	1	0	0	1	0	0	1	1	0	1	1	0	1	1	1	1	1	NA	1	1	0	NA	0	0	0	0	1	1	1	0	NA	0	0	1	NA	1	1	1	0	0	1
GBS SNP	TP149259_G	1	0	0	1	0	1	1	0	1	1	1	0	0	NA	NA	0	0	0	0	1	1	1	1	0	0	1	0	1	0	1	1	0	1	NA	0	0	1	1	0	1	0	0	0	0	1	0	0	0
GBS SNP	TP89098_G	1	0	1	1	1	1	1	1	0	0	0	0	1	1	1	1	1	1	0	NA	1	0	0	1	0	0	1	1	NA	1	0	0	1	1	NA	0	NA	1	0	1	1	0	1	1	1	0	0	0
GBS SNP	TP19896_T	1	0	0	0	1	0	1	NA	0	0	0	1	0	0	1	1	1	1	0	0	1	0	0	0	1	1	0	1	NA	0	1	0	1	NA	0	1	1	1	NA	1	1	NA	0	NA	0	0	0	1
GBS SNP	TP39127_T	1	0	0	NA	0	1	1	1	1	1	1	1	NA	0	1	1	NA	0	1	0	0	1	1	1	1	1	0	0	0	1	0	1	1	0	0	1	0	1	1	1	0	NA	0	1	0	0	0	1
GBS SNP	TP140245_C	1	0	1	0	0	0	0	1	0	0	1	0	1	1	0	0	0	0	0	NA	0	NA	NA	1	0	1	1	0	1	0	1	NA	0	NA	NA	NA	1	0	0	1	1	0	0	0	1	0	0	1
GBS SNP	TP157960_T	1	0	NA	0	0	0	0	1	0	0	1	0	1	1	0	0	NA	0	0	NA	NA	1	0	1	0	1	1	0	1	0	1	NA	1	0	0	NA	1	0	0	1	1	0	0	0	1	0	0	1
GBS SNP	TP73805_C	1	0	1	0	0	1	0	1	NA	NA	NA	NA	0	1	0	NA	1	1	0	1	1	0	0	NA	1	NA	1	0	1	1	0	1	1	0	1	1	0	1	0	0	1	0	0	1	NA	1	0	0
GBS SNP	TP126367_C	1	0	0	NA	NA	0	1	1	1	1	1	1	1	0	1	1	NA	NA	1	0	0	NA	1	NA	1	1	0	1	1	1	0	1	1	1	0	0	1	0	1	1	0	1	0	1	1	0	0	0
GBS SNP	TP21475_T	1	0	1	NA	NA	NA	NA	1	1	0	NA	NA	1	0	NA	1	NA	1	1	0	0	0	0	1	1	NA	NA	0	0	1	0	NA	0	1	1	NA	0	0	NA	0	NA	NA	NA	NA	0	0	1	NA
GBS SNP	TP106374_G	1	0	1	1	1	0	0	0	1	0	NA	1	0	0	1	NA	0	NA	1	1	1	1	1	1	1	1	0	0	1	1	1	1	0	0	0	1	NA	1	1	NA	NA	0	0	1	0	1	1	1
GBS SNP	TP80621_G	1	0	NA	1	0	1	NA	0	1	1	NA	0	0	0	1	NA	0	NA	NA	0	NA	1	NA	0	NA	1	0	NA	0	NA	NA	0	1	0	0	NA	1	0	NA	1	NA	NA	NA	0	1	NA	NA	0
GBS SNP	TP88408_G	1	0	NA	NA	1	0	NA	NA	0	1	1	1	NA	0	NA	0	1	0	NA	0	1	0	1	NA	NA	1	1	0	0	0	0	NA	0	1	0	0	1	1	NA	1	0	0	0	0	0	1	0	1
GBS SNP	TP20748_T	1	0	1	0	0	0	0	1	0	0	1	0	NA	1	0	0	0	0	0	1	0	1	NA	1	0	1	1	0	1	0	1	1	1	0	0	0	1	0	0	1	NA	0	0	0	1	0	0	0
GBS SNP	TP31686_C	1	0	1	NA	1	1	1	1	0	1	0	1	1	1	0	0	0	0	1	1	0	0	1	1	1	1	0	0	1	1	0	1	1	0	1	0	0	1	1	0	0	1	0	0	0	1	1	NA
GBS SNP	TP115807_G	1	0	1	0	0	1	0	NA	1	1	0	1	0	NA	0	NA	NA	1	0	1	1	NA	0	0	1	1	1	1	1	1	0	1	1	0	1	1	0	1	0	1	1	0	0	1	NA	1	0	0
GBS SNP	TP132148_G	1	0	1	0	0	0	0	1	1	0	1	0	1	1	NA	0	0	0	NA	1	0	1	1	NA	1	1	0	0	1	0	1	1	1	0	0	0	1	1	0	1	1	0	0	0	1	0	0	1
GBS SNP	TP138579_G	1	0	1	NA	NA	0	NA	0	0	0	NA	NA	1	1	1	1	1	1	1	0	NA	0	NA	0	1	NA	NA	1	0	NA	0	1	1	NA	0	1	1	NA	1	0	0	0	1	1	0	0	1	NA
GBS SNP	TP168488_A	1	0	1	0	0	1	0	1	1	1	0	1	0	1	0	1	1	1	0	1	1	0	0	0	NA	1	1	1	1	1	0	NA	1	NA	1	1	NA	1	0	1	1	0	0	1	0	1	0	0
GBS SNP	TP38580_T	1	0	NA	NA	NA	0	NA	1	NA	NA	1	1	1	0	1	NA	NA	0	NA	0	NA	1	1	1	0	0	1	NA	NA	1	NA	NA	0	NA	NA	1	1	1	NA	NA	NA	1	1	NA	1	0	1	0
GBS SNP	TP44466_A	1	0	NA	0	1	0	1	0	0	0	1	0	0	0	1	0	0	1	0	0	1	1	1	NA	0	1	1	0	1	0	0	0	0	NA	1	1	NA	0	0	0	1	0	1	1	1	0	0	NA
GBS SNP	TP140054_G	1	0	1	0	1	1	0	1	1	1	0	NA	0	1	1	1	1	1	0	1	1	0	0	0	1	1	1	NA	0	1	0	1	0	0	1	0	0	1	0	NA	NA	0	0	1	0	1	NA	0
GBS SNP	TP72947_A	1	0	1	0	1	1	0	NA	NA	NA	0	NA	NA	0	0	0	NA	1	1	0	1	0	1	0	NA	NA	0	0	NA	NA	0	NA	NA	0	1	1	1	0	1	0	NA	NA	0	0	NA	0	0	1
GBS SNP	TP5452_A	1	0	1	1	1	1	NA	1	0	0	0	NA	1	1	1	1	1	1	0	1	1	0	0	1	0	0	1	1	1	1	0	0	1	0	1	NA	0	1	0	1	1	0	1	1	1	0	0	0
GBS SNP	TP24457_C	1	0	1	0	0	1	0	0	1	1	0	1	0	1	0	1	1	NA	0	NA	1	0	0	0	NA	1	1	1	1	1	0	1	NA	0	1	1	0	1	0	1	1	NA	NA	1	0	1	0	0
GBS SNP	TP63046_T	1	0	1	NA	1	1	1	1	1	NA	1	NA	NA	1	0	1	NA	0	NA	0	1	NA	1	NA	NA	1	0	1	1	1	0	0	1	NA	0	NA	NA	0	1	0	0	1	0	1	0	0	0	NA
GBS SNP	TP101382_A	1	0	NA	NA	1	1	0	0	1	1	0	NA	1	NA	1	0	NA	0	0	0	NA	1	0	0	NA	0	1	0	1	1	0	1	0	0	1	1	1	1	0	NA	0	NA	NA	NA	NA	1	1	0
GBS SNP	TP110246_G	1	0	1	0	0	0	0	1	0	0	1	0	NA	1	0	0	NA	0	0	0	0	1	1	1	0	NA	1	0	1	0	1	1	1	0	0	NA	1	0	0	NA	NA	0	0	0	1	0	NA	1
GBS SNP	TP41437_G	1	0	0	0	0	0	NA	0	1	NA	1	0	1	1	1	1	NA	1	0	NA	1	NA	1	0	0	0	1	1	NA	NA	1	1	0	1	NA	1	1	0	0	0	1	1	1	1	1	1	0	0
GBS SNP	TP47375_C	1	0	0	NA	NA	1	0	1	NA	1	NA	1	1	NA	0	0	0	NA	0	1	0	0	0	0	1	NA	NA	0	1	NA	1	0	0	NA	1	0	0	NA	NA	0	1	1	0	0	1	NA	1	0
GBS SNP	TP90167_T	1	0	1	1	0	1	0	1	1	1	0	1	0	1	0	0	1	NA	0	1	1	0	0	0	NA	1	1	1	1	1	0	1	1	0	0	1	1	1	NA	1	1	0	0	1	0	1	0	0
GBS SNP	TP52432_C	1	0	0	NA	0	0	0	NA	1	1	1	0	1	1	1	NA	0	1	0	1	1	NA	1	NA	NA	0	1	1	0	0	1	1	0	0	NA	0	1	0	NA	0	1	1	1	1	1	1	0	0
GBS SNP	TP114382_T	1	0	0	0	0	NA	NA	0	NA	1	1	0	1	1	1	1	NA	1	0	1	1	1	0	NA	0	NA	1	1	0	0	1	1	0	1	1	1	1	0	1	0	1	1	1	1	1	1	0	0
GBS SNP	TP153806_A	1	0	1	NA	0	1	NA	NA	1	1	0	1	0	1	0	1	1	1	0	1	1	0	0	0	NA	1	NA	1	1	1	0	1	1	0	1	1	0	1	0	1	1	1	0	1	0	1	0	0
GBS SNP	TP2750_T	1	0	1	0	0	0	0	1	0	0	1	0	1	NA	0	0	0	0	0	1	0	1	1	1	0	1	1	0	1	0	1	1	1	0	0	0	1	0	0	1	NA	0	0	0	1	0	0	1
GBS SNP	TP140848_C	1	0	NA	0	NA	NA	1	1	NA	1	NA	1	1	0	1	NA	1	NA	1	NA	NA	NA	1	0	1	1	1	1	1	1	0	1	1	1	0	0	NA	0	1	1	NA	1	0	NA	1	0	0	0
GBS SNP	TP24709_A	1	0	1	1	0	1	1	1	NA	0	1	0	0	1	NA	0	NA	0	NA	NA	NA	0	0	0	NA	NA	NA	0	0	1	1	0	0	1	NA	NA	1	NA	0	1	1	NA	1	NA	0	0	0	0
GBS SNP	TP106183_G	1	0	1	NA	0	0	1	NA	NA	1	NA	1	1	NA	1	0	1	1	1	0	0	NA	0	1	1	0	0	1	0	0	0	1	1	0	0	1	1	0	1	1	NA	NA	NA	1	0	NA	NA	0
GBS SNP	TP21485_G	1	0	1	1	0	NA	NA	0	0	1	0	1	1	NA	1	NA	NA	1	0	1	0	0	0	0	1	NA	NA	NA	NA	1	1	0	1	NA	1	0	1	1	1	1	0	NA	0	0	0	0	NA	1
GBS SNP	TP134699_G	1	0	0	0	NA	0	1	0	0	NA	1	1	1	1	1	0	0	0	1	0	NA	1	1	1	NA	NA	NA	NA	0	1	1	1	0	NA	1	NA	0	1	1	NA	NA	1	NA	NA	1	NA	NA	NA
GBS SNP	TP47971_G	1	0	NA	0	1	1	1	0	1	0	NA	1	0	0	0	1	0	0	1	1	1	1	0	1	0	1	1	NA	0	1	1	0	NA	NA	1	1	0	1	0	0	1	NA	1	0	1	1	1	1
GBS SNP	TP89246_G	1	0	NA	0	NA	0	0	1	1	0	1	NA	NA	1	0	0	NA	NA	0	1	0	1	1	1	1	1	0	0	1	0	1	1	1	0	NA	0	1	1	0	1	1	0	0	0	1	0	0	1
GBS SNP	TP99313_G	1	0	NA	0	NA	NA	1	1	1	1	1	1	NA	0	NA	1	1	0	1	0	NA	1	1	0	1	1	NA	1	NA	NA	0	1	1	1	NA	NA	1	0	1	1	NA	1	NA	1	1	0	0	0
GBS SNP	TP127099_A	1	0	NA	1	0	0	0	0	1	0	0	0	0	0	1	0	1	1	NA	0	0	1	0	1	1	1	0	1	1	1	1	1	0	0	0	1	0	1	1	0	0	NA	1	1	0	1	1	1
GBS SNP	TP133394_G	1	0	1	1	0	1	NA	0	1	0	1	0	1	0	0	NA	1	0	0	0	0	1	0	1	1	0	1	1	1	1	1	1	1	1	NA	0	0	1	0	1	NA	0	1	0	1	0	0	0
GBS SNP	TP144330_G	1	0	1	1	0	0	0	1	1	0	1	0	0	0	0	0	1	0	1	0	0	1	0	1	0	0	NA	0	1	1	NA	0	0	1	NA	0	0	0	0	1	0	0	1	1	1	0	0	0
GBS SNP	TP121762_C	1	0	NA	1	0	0	0	1	0	1	0	NA	1	0	0	1	0	1	0	NA	1	1	1	1	0	1	0	0	0	1	0	0	1	1	0	1	1	0	1	0	0	0	0	1	0	1	0	0
GBS SNP	TP113337_G	1	0	0	1	0	NA	1	1	NA	1	1	1	0	0	1	1	NA	0	NA	0	NA	1	1	1	1	1	0	0	0	1	0	1	1	0	0	1	0	1	1	1	0	NA	NA	1	0	NA	NA	1
GBS SNP	TP161943_T	1	0	1	NA	1	NA	1	1	0	0	1	0	NA	NA	NA	NA	NA	NA	0	1	NA	NA	1	1	NA	1	1	0	1	0	0	0	0	1	NA	NA	0	0	0	0	1	NA	NA	1	NA	0	NA	1
GBS SNP	TP78565_C	1	0	1	1	1	1	1	NA	0	1	0	NA	1	NA	0	0	NA	NA	NA	1	0	NA	NA	1	1	1	0	0	1	1	0	NA	1	0	1	0	0	1	1	0	NA	1	0	NA	0	1	1	1
GBS SNP	TP71901_T	1	0	1	0	0	0	NA	1	0	0	1	0	1	NA	0	0	NA	0	0	1	0	1	1	1	0	1	1	0	1	0	1	NA	1	NA	0	0	1	0	0	NA	1	0	NA	0	1	0	0	1
GBS SNP	TP164445_A	1	0	1	1	1	1	1	NA	NA	1	0	1	1	1	0	0	NA	0	1	NA	0	NA	1	NA	1	1	0	0	1	NA	0	1	1	0	1	0	0	1	1	0	0	NA	0	0	0	1	1	1
GBS SNP	TP24759_A	1	0	0	NA	0	1	NA	0	1	0	0	1	NA	1	1	0	NA	1	1	1	1	1	0	0	1	NA	0	1	NA	1	1	0	1	NA	1	0	0	0	0	1	1	0	1	0	1	NA	NA	1
GBS SNP	TP110766_T	1	0	1	0	1	NA	NA	1	1	0	1	0	0	0	1	0	NA	1	0	1	1	0	0	1	0	1	NA	0	NA	0	0	0	0	1	1	1	0	0	0	0	1	0	1	1	0	0	0	1
GBS SNP	TP145472_C	1	0	1	0	0	NA	0	NA	NA	NA	NA	NA	0	0	0	0	NA	NA	NA	0	0	0	1	1	1	NA	0	1	NA	0	0	1	1	0	1	0	0	0	1	0	1	NA	NA	1	1	0	0	1
GBS SNP	TP113435_A	1	0	1	1	1	NA	NA	NA	1	0	0	NA	0	0	1	0	NA	0	1	NA	1	1	1	0	1	1	0	NA	1	1	NA	NA	0	NA	NA	NA	1	1	1	0	0	0	NA	NA	0	NA	1	1
GBS SNP	TP59325_T	1	0	0	NA	NA	NA	NA	1	NA	1	NA	0	0	1	1	0	1	0	0	0	0	1	0	1	NA	NA	1	1	NA	1	1	0	1	NA	0	1	NA	1	1	0	NA	1	NA	1	0	0	1	1
GBS SNP	TP14584_G	1	0	0	NA	0	0	0	1	0	1	0	0	1	0	0	1	NA	1	1	0	1	1	1	1	0	1	0	0	0	1	0	0	1	1	0	1	1	0	1	0	0	0	0	1	0	1	0	0
GBS SNP	TP28864_A	1	0	NA	NA	1	1	NA	1	1	NA	NA	0	1	NA	0	1	NA	NA	1	0	NA	0	0	1	1	NA	0	1	1	1	1	0	0	NA	0	1	0	1	1	1	NA	NA	NA	1	NA	0	NA	0
GBS SNP	TP73141_G	1	0	NA	NA	1	NA	1	NA	0	NA	0	NA	1	NA	NA	NA	NA	0	1	NA	NA	NA	1	1	0	NA	NA	NA	NA	1	NA	NA	NA	NA	1	1	NA	NA	1	NA	NA	NA	NA	NA	0	1	1	NA
GBS SNP	TP54452_G	1	0	1	NA	1	NA	NA	NA	0	NA	NA	NA	NA	0	0	0	0	NA	NA	1	1	NA	1	1	1	NA	0	0	NA	1	NA	1	0	NA	0	1	NA	NA	1	0	0	0	NA	0	0	NA	NA	1
GBS SNP	TP3428_A	1	0	0	NA	NA	1	NA	NA	0	1	0	1	NA	1	NA	1	NA	0	0	1	NA	1	0	1	1	1	NA	0	NA	NA	1	0	0	NA	0	NA	NA	0	NA	0	1	NA	1	0	1	NA	1	0
GBS SNP	TP146295_T	1	0	NA	1	1	1	1	1	0	1	0	1	1	1	NA	0	NA	0	1	NA	0	0	1	1	1	1	0	0	1	1	NA	1	1	0	1	NA	0	1	1	0	NA	1	0	NA	0	1	1	NA
GBS SNP	TP123268_T	1	0	0	NA	0	0	0	NA	0	1	0	0	1	0	0	1	0	1	1	0	1	NA	1	1	0	1	0	NA	0	1	0	0	1	1	0	1	1	0	1	NA	0	0	0	1	0	1	0	0
GBS SNP	TP45550_G	1	0	1	1	0	1	1	0	0	1	1	1	1	1	1	0	1	1	0	1	0	NA	0	0	1	1	0	NA	1	1	0	1	0	1	1	1	1	0	1	NA	1	0	NA	NA	0	0	1	1
GBS SNP	TP70437_T	1	0	0	0	0	NA	1	0	0	0	0	1	1	1	NA	0	0	0	1	0	1	1	1	1	1	0	0	NA	0	1	1	1	0	1	NA	0	0	1	1	0	0	1	NA	1	1	0	1	1
GBS SNP	TP90288_A	1	0	0	0	NA	1	1	0	NA	1	1	0	1	1	NA	0	1	0	0	0	1	0	1	0	1	0	0	1	0	1	0	0	0	NA	0	NA	1	1	1	1	0	1	NA	0	0	NA	0	0
GBS SNP	TP134190_G	1	0	0	1	1	NA	NA	NA	1	0	0	1	NA	NA	1	NA	NA	NA	NA	1	NA	0	NA	NA	NA	0	0	NA	0	0	1	1	0	NA	0	0	NA	1	0	1	NA	0	0	NA	0	0	0	1
GBS SNP	TP136420_G	1	0	1	NA	1	0	0	1	0	NA	1	1	0	0	NA	0	1	NA	0	0	1	0	NA	0	NA	1	1	NA	0	0	NA	0	0	1	0	NA	1	1	1	1	0	NA	0	1	0	1	0	1
GBS SNP	TP122688_A	1	0	1	1	NA	0	NA	0	1	1	1	0	1	1	0	1	0	0	1	1	NA	0	1	NA	NA	NA	1	NA	1	0	0	1	0	1	1	1	0	0	0	NA	0	1	0	1	0	1	1	0
GBS SNP	TP144378_C	1	0	0	1	0	1	1	NA	NA	NA	NA	NA	NA	NA	NA	NA	NA	NA	NA	1	NA	1	NA	NA	NA	1	NA	1	0	1	NA	NA	1	0	0	NA	0	1	NA	NA	NA	NA	NA	0	1	0	0	0
GBS SNP	TP61567_T	1	0	NA	NA	NA	1	NA	NA	1	0	0	1	1	1	NA	NA	NA	0	0	1	NA	1	NA	NA	0	1	0	NA	NA	NA	1	0	1	NA	NA	0	0	NA	NA	1	1	NA	NA	1	1	0	0	1
GBS SNP	TP17701_T	1	0	0	0	NA	NA	1	NA	1	1	1	NA	1	NA	NA	1	1	0	1	NA	NA	NA	1	NA	NA	1	1	NA	1	1	0	1	0	1	0	0	1	0	NA	1	0	NA	NA	NA	1	0	NA	NA
GBS SNP	TP72425_T	1	0	1	NA	NA	0	0	1	0	0	0	NA	1	1	NA	0	0	0	NA	0	0	1	1	1	NA	1	NA	NA	1	0	0	NA	0	NA	0	0	0	0	0	NA	NA	NA	NA	0	1	0	NA	NA
GBS SNP	TP128239_T	1	0	NA	1	0	NA	0	0	1	0	1	0	1	NA	0	1	1	0	NA	NA	0	1	NA	NA	1	0	1	NA	1	NA	1	NA	1	1	0	0	NA	1	0	1	0	NA	1	0	1	0	NA	NA
GBS SNP	TP28515_A	1	0	0	1	0	0	0	0	1	NA	1	NA	1	1	0	1	1	NA	1	1	1	1	1	0	0	1	NA	0	1	0	0	0	NA	1	1	NA	0	0	0	0	NA	1	1	1	1	1	1	1
GBS SNP	TP150236_T	1	0	0	NA	1	1	NA	0	NA	1	NA	NA	NA	NA	NA	1	0	NA	NA	1	0	NA	NA	1	1	1	0	NA	NA	NA	1	NA	0	NA	NA	NA	0	NA	0	0	1	1	NA	NA	1	NA	1	NA
GBS SNP	TP11868_C	1	0	NA	NA	NA	1	0	0	0	NA	NA	NA	0	1	1	1	1	1	NA	0	NA	0	0	0	1	0	1	NA	NA	0	NA	0	0	0	1	0	NA	0	0	1	1	NA	NA	1	1	1	1	0
GBS SNP	TP73183_G	1	0	NA	0	1	1	1	1	NA	NA	NA	1	1	1	0	1	1	0	0	NA	1	0	NA	NA	0	NA	1	1	0	1	0	NA	1	NA	1	0	1	0	0	0	0	1	0	0	0	0	0	0
GBS SNP	TP93055_C	1	0	NA	0	NA	1	1	NA	0	1	1	0	1	NA	NA	0	1	NA	0	0	1	1	0	0	1	0	0	1	NA	1	0	1	0	1	0	1	1	1	1	1	0	1	NA	0	NA	1	0	0
GBS SNP	TP118908_T	1	0	NA	0	1	0	NA	0	0	1	1	1	1	0	NA	1	0	1	0	0	NA	1	0	NA	1	0	1	NA	NA	0	NA	NA	NA	1	NA	NA	NA	0	1	NA	0	1	1	0	0	1	1	NA
GBS SNP	TP14004_T	1	0	1	0	1	0	0	NA	1	NA	0	0	1	0	0	0	0	0	1	NA	0	1	0	NA	1	0	1	0	1	1	0	1	0	NA	NA	1	NA	0	NA	NA	0	1	1	0	1	1	1	0
GBS SNP	TP135352_A	1	0	0	0	1	NA	NA	NA	0	NA	NA	1	NA	1	0	1	NA	0	NA	1	0	1	0	0	1	1	0	NA	1	1	1	1	0	NA	0	0	NA	1	NA	NA	1	NA	1	0	1	1	1	NA
GBS SNP	TP15983_G	1	0	0	0	1	1	NA	NA	0	0	NA	NA	1	0	0	0	NA	0	1	NA	1	1	1	0	NA	NA	0	0	NA	NA	1	0	NA	1	NA	0	0	NA	1	1	0	NA	1	0	1	NA	1	NA
GBS SNP	TP54998_T	1	0	0	0	NA	0	NA	0	1	1	NA	0	1	1	1	1	0	1	0	1	1	NA	1	0	NA	NA	NA	NA	0	NA	1	0	0	1	1	1	1	0	1	0	1	NA	1	1	1	1	0	0
GBS SNP	TP76127_T	1	0	0	NA	1	0	0	1	0	1	0	0	1	0	0	1	0	1	0	0	1	1	1	1	0	1	0	0	0	1	0	0	1	1	0	1	1	0	1	0	0	0	0	1	0	1	0	0
GBS SNP	TP54299_A	1	0	0	1	0	1	NA	NA	NA	1	1	1	1	NA	NA	0	NA	1	0	1	0	0	0	NA	1	1	0	1	1	1	NA	1	0	1	NA	1	NA	0	1	0	1	0	NA	NA	0	0	0	1
GBS SNP	TP104097_G	1	0	1	0	NA	1	1	1	0	NA	0	1	0	NA	0	1	0	1	NA	NA	1	0	1	1	NA	1	0	0	NA	1	1	1	NA	NA	1	0	0	1	NA	NA	0	0	0	0	0	0	0	NA
GBS SNP	TP105402_C	1	0	0	0	1	0	1	1	0	0	1	0	0	1	NA	0	1	NA	0	1	1	1	1	1	0	1	1	0	1	0	0	0	0	0	1	0	0	0	0	0	1	0	1	1	1	0	0	1
GBS SNP	TP4349_C	1	0	NA	1	NA	1	1	1	1	NA	NA	1	0	0	1	NA	1	NA	NA	NA	1	0	1	1	0	NA	NA	NA	1	NA	0	1	1	0	1	0	1	1	0	1	1	1	1	1	NA	0	1	0
GBS SNP	TP38349_C	1	0	NA	0	NA	NA	0	NA	1	1	NA	0	1	1	1	1	0	1	0	1	1	0	1	0	0	0	1	1	NA	0	1	1	0	1	0	1	NA	0	1	0	1	1	0	1	1	1	0	0
GBS SNP	TP163357_G	1	0	0	0	0	0	1	0	0	1	0	0	1	1	1	1	1	1	0	1	0	1	1	1	1	0	1	1	1	0	NA	1	1	0	0	1	1	1	1	0	1	0	1	0	1	NA	0	0
GBS SNP	TP118097_C	1	0	0	1	NA	0	0	1	0	NA	0	0	1	0	0	1	NA	1	NA	NA	1	1	1	1	NA	1	0	0	0	1	NA	0	1	1	0	1	1	0	NA	NA	0	0	0	1	0	1	0	NA
GBS SNP	TP147568_T	1	0	NA	1	1	1	1	1	1	1	1	0	0	1	0	0	0	0	1	0	NA	NA	1	1	0	1	NA	1	1	NA	0	0	1	NA	NA	1	0	0	1	1	0	1	1	1	1	0	0	0
GBS SNP	TP118393_T	1	0	NA	0	NA	1	NA	NA	NA	0	NA	NA	1	1	NA	1	0	0	NA	1	1	1	0	NA	NA	1	NA	1	0	1	1	0	1	NA	1	NA	NA	0	0	NA	1	NA	1	NA	1	0	NA	1
GBS SNP	TP1029_C	1	0	1	0	NA	0	0	1	0	1	1	0	0	1	1	0	1	0	0	0	0	1	0	1	1	NA	1	1	1	1	0	0	1	NA	0	1	1	1	NA	1	1	1	1	1	0	0	1	1
GBS SNP	TP18614_A	1	0	1	NA	0	1	0	NA	NA	NA	0	1	1	1	1	0	1	NA	0	1	0	0	0	NA	NA	0	0	1	0	NA	1	0	NA	NA	0	NA	0	1	1	1	NA	1	0	0	0	1	1	1
GBS SNP	TP73361_G	1	0	NA	0	0	0	0	1	0	0	1	0	1	1	NA	0	0	0	NA	NA	NA	1	NA	NA	0	1	NA	0	NA	0	NA	1	1	NA	0	NA	NA	0	0	1	1	NA	NA	0	1	0	0	1
GBS SNP	TP9491_T	1	0	NA	1	1	1	1	1	0	1	0	1	1	1	0	0	NA	0	1	1	0	0	1	1	1	1	0	0	1	1	0	1	1	NA	1	0	0	1	1	0	NA	1	0	0	0	1	1	1
GBS SNP	TP73291_A	1	0	0	1	1	1	1	NA	0	NA	0	0	1	NA	NA	0	0	NA	0	NA	NA	1	1	1	NA	0	NA	0	0	0	NA	NA	1	1	NA	NA	NA	0	1	1	0	NA	NA	0	1	NA	1	1
GBS SNP	TP43757_G	1	0	NA	1	1	1	NA	0	NA	NA	NA	0	1	NA	0	0	NA	NA	NA	NA	1	1	1	1	NA	NA	0	NA	0	NA	1	NA	1	1	NA	0	0	0	1	1	0	NA	1	NA	1	1	1	NA
GBS SNP	TP114530_G	1	0	1	0	0	0	0	1	0	0	1	0	1	NA	0	0	0	0	0	1	0	1	1	1	1	1	0	0	1	0	1	1	1	0	0	0	1	1	0	1	NA	0	0	0	1	0	0	1
GBS SNP	TP157102_G	1	0	1	0	1	0	1	1	0	0	1	NA	NA	1	1	0	1	1	0	NA	1	1	1	1	0	1	1	0	1	0	0	0	0	1	1	1	NA	0	0	0	1	0	1	1	1	NA	0	1
GBS SNP	TP42157_G	1	0	0	1	1	0	0	0	NA	0	NA	NA	NA	NA	1	0	1	0	0	1	NA	NA	0	0	1	1	NA	0	0	0	1	NA	0	NA	0	NA	1	NA	0	1	NA	0	1	1	1	1	0	0
GBS SNP	TP11796_C	1	0	0	NA	0	1	0	NA	0	NA	NA	NA	1	1	1	1	0	1	0	1	1	1	1	0	0	0	1	1	0	0	NA	1	0	0	NA	1	1	NA	1	0	NA	NA	NA	1	1	1	NA	0
GBS SNP	TP80649_A	1	0	1	0	NA	0	0	1	0	1	1	0	0	1	1	0	NA	0	0	0	0	1	0	1	1	0	1	1	NA	1	1	0	1	0	0	1	1	1	1	1	1	1	1	1	0	0	NA	1
GBS SNP	TP80517_T	1	0	1	NA	NA	0	1	NA	NA	0	NA	1	1	1	1	1	1	NA	NA	0	NA	0	1	NA	1	0	0	NA	NA	0	NA	1	1	NA	NA	NA	1	0	1	0	0	NA	NA	1	0	NA	1	NA
GBS SNP	TP19410_G	1	0	0	1	0	1	1	1	1	1	NA	1	0	0	1	1	0	0	1	0	0	1	1	1	1	NA	0	0	0	1	NA	1	1	NA	NA	1	0	1	1	1	0	1	NA	1	0	0	0	1
GBS SNP	TP61351_C	1	0	0	0	NA	0	1	1	0	NA	1	NA	0	1	1	0	1	1	0	NA	NA	1	1	1	0	1	1	0	1	0	0	NA	0	0	NA	0	NA	0	0	0	1	0	NA	NA	1	0	0	1
GBS SNP	TP163790_C	1	0	1	1	0	0	0	1	1	1	1	1	0	1	1	0	1	1	0	1	0	0	0	0	1	1	1	NA	1	1	0	1	1	0	0	1	1	0	0	1	1	0	0	1	0	0	0	0
GBS SNP	TP72118_A	1	0	NA	0	NA	0	1	1	1	1	1	1	1	0	1	NA	1	0	1	NA	0	NA	NA	NA	1	1	1	NA	NA	NA	NA	1	1	NA	NA	0	NA	0	1	1	0	NA	NA	1	1	0	0	0
GBS SNP	TP12229_A	1	0	NA	1	NA	NA	NA	NA	0	1	1	0	1	0	0	0	NA	NA	1	1	1	1	1	NA	NA	1	1	NA	1	0	NA	0	0	NA	NA	1	0	NA	0	0	NA	1	1	NA	1	1	1	0
GBS SNP	TP12749_T	1	0	NA	1	NA	1	1	NA	NA	NA	0	1	NA	NA	0	1	1	1	NA	1	1	0	1	1	NA	1	1	NA	NA	1	1	1	NA	0	NA	NA	0	1	NA	0	1	NA	1	NA	NA	1	NA	NA
GBS SNP	TP147995_G	1	0	1	NA	0	1	NA	1	0	NA	0	1	0	0	NA	NA	NA	NA	NA	0	NA	NA	1	1	NA	1	NA	0	NA	1	1	NA	NA	NA	NA	NA	NA	1	0	NA	0	0	NA	NA	0	NA	NA	0
GBS SNP	TP130968_A	1	0	1	0	0	0	NA	0	1	1	NA	NA	NA	1	0	0	NA	1	1	0	0	0	0	1	0	1	0	1	NA	0	1	NA	1	0	1	1	1	0	1	0	1	1	0	1	0	0	NA	NA
GBS SNP	TP29157_A	1	0	1	1	1	1	NA	1	0	1	0	1	1	1	0	0	0	0	1	1	0	0	1	1	1	1	0	0	1	1	0	1	1	0	1	0	NA	1	1	0	0	1	0	0	0	1	NA	1
GBS SNP	TP132172_G	1	0	NA	0	1	1	NA	1	1	0	1	0	1	0	0	1	0	1	1	0	0	1	1	1	1	1	0	1	1	1	0	0	1	1	0	1	0	0	1	0	0	0	0	1	0	1	0	0
GBS SNP	TP112947_C	1	0	1	0	NA	1	NA	0	1	1	NA	0	1	0	0	0	NA	0	NA	0	0	1	NA	0	1	0	1	0	1	1	NA	NA	0	0	0	1	1	1	NA	0	0	NA	1	0	1	1	1	0
GBS SNP	TP64665_A	1	0	0	NA	1	NA	0	1	0	NA	0	1	0	1	0	0	1	NA	0	1	NA	NA	1	1	NA	NA	NA	0	NA	NA	NA	1	0	NA	0	0	1	1	NA	0	NA	0	NA	0	1	1	1	NA
GBS SNP	TP105159_T	1	0	1	NA	NA	0	NA	NA	0	0	0	0	NA	NA	0	NA	0	1	1	0	1	NA	1	0	NA	0	1	NA	0	NA	NA	NA	0	NA	1	1	1	0	NA	0	0	0	0	NA	0	1	0	1
GBS SNP	TP12713_A	1	0	1	1	0	NA	NA	NA	0	0	NA	1	0	NA	0	0	1	1	1	1	0	1	0	1	1	1	0	1	1	1	1	1	NA	NA	0	1	NA	0	1	0	0	1	NA	1	0	1	1	1
GBS SNP	TP98492_A	1	0	1	0	0	1	0	0	1	NA	NA	0	1	0	0	0	0	0	1	0	0	1	0	0	1	0	1	0	NA	1	0	0	NA	NA	0	1	1	1	0	NA	0	1	0	0	1	1	1	0
GBS SNP	TP35383_A	1	0	0	0	NA	0	0	1	0	1	1	NA	0	1	1	0	0	1	0	1	0	1	1	0	0	0	1	0	0	0	0	0	0	1	0	1	NA	1	1	0	NA	1	0	0	0	1	1	1
GBS SNP	TP89205_G	1	0	1	0	1	1	0	0	0	1	NA	NA	1	1	1	0	1	0	0	0	0	1	0	0	NA	NA	NA	0	NA	1	0	1	0	0	1	1	1	1	0	0	0	1	0	NA	1	1	1	0
GBS SNP	TP107327_T	1	0	1	NA	0	0	0	0	1	1	NA	0	0	1	0	0	1	1	NA	1	0	0	0	1	0	1	0	1	NA	0	1	1	1	0	1	1	1	0	1	0	1	1	0	1	0	0	0	1
GBS SNP	TP75428_C	1	0	NA	NA	0	0	0	0	1	1	1	0	1	1	1	NA	0	1	0	1	1	1	1	0	0	0	NA	1	0	0	1	1	0	1	1	1	1	0	1	0	1	1	1	1	1	1	0	0
GBS SNP	TP106057_A	1	0	NA	0	0	0	NA	NA	1	0	0	1	0	0	1	0	1	1	1	0	0	1	0	1	NA	NA	1	0	1	1	1	1	0	0	1	1	0	1	1	0	0	1	1	NA	0	1	1	1
GBS SNP	TP134980_T	1	0	1	NA	1	0	1	1	NA	0	1	0	1	0	NA	1	0	1	0	1	0	1	1	0	0	NA	1	0	1	0	1	0	1	1	0	1	0	0	0	1	0	0	1	1	0	0	0	1
GBS SNP	TP4568_A	1	0	1	1	0	1	NA	NA	NA	1	1	1	1	1	1	0	1	1	0	1	NA	0	0	0	1	NA	0	1	1	1	0	1	NA	1	1	1	1	0	1	0	NA	0	0	0	0	0	1	1
GBS SNP	TP40647_A	1	0	1	NA	1	0	1	1	0	1	0	NA	1	1	0	NA	0	0	1	0	0	0	1	1	1	1	0	0	1	1	0	1	1	NA	1	0	0	1	NA	0	NA	1	0	NA	0	1	1	1
GBS SNP	TP42508_G	1	0	1	0	NA	NA	0	0	1	1	NA	1	0	0	1	0	1	1	0	1	0	0	0	0	1	0	1	0	NA	1	1	0	1	NA	0	0	0	1	1	0	0	1	0	0	0	1	1	1
GBS SNP	TP128782_T	1	0	0	0	NA	0	0	NA	NA	1	1	0	NA	NA	0	1	NA	1	0	NA	1	1	1	0	0	1	1	0	1	1	0	0	1	NA	0	0	0	1	0	0	1	NA	0	1	1	1	0	1
GBS SNP	TP119690_T	1	0	NA	1	1	1	NA	1	0	1	0	1	1	1	0	0	NA	0	NA	NA	0	0	1	NA	1	1	0	0	NA	1	0	NA	1	NA	1	0	0	1	1	0	0	1	0	0	0	1	1	0
GBS SNP	TP75062_G	1	0	1	0	1	0	0	0	1	1	NA	1	1	0	1	0	NA	1	1	1	0	0	0	NA	1	0	NA	0	1	0	1	0	NA	0	0	0	0	1	1	1	0	1	0	0	0	1	1	1
GBS SNP	TP164774_G	1	0	1	NA	1	NA	0	1	0	1	1	0	0	1	1	0	NA	0	0	0	0	0	NA	0	1	0	NA	NA	1	1	1	NA	1	0	0	1	1	1	NA	1	1	1	1	1	0	0	1	1
GBS SNP	TP58576_T	1	0	NA	0	1	NA	NA	1	0	1	1	0	NA	1	1	0	1	NA	NA	0	NA	1	0	1	1	0	1	1	1	NA	1	0	1	NA	0	NA	1	1	1	NA	1	1	1	1	0	0	1	1
GBS SNP	TP71336_C	1	0	NA	0	1	NA	NA	NA	NA	1	0	NA	1	0	0	NA	0	0	0	0	NA	NA	0	0	1	0	1	0	1	1	0	1	0	NA	0	1	1	1	0	0	0	1	1	0	NA	1	1	0
GBS SNP	TP83371_T	1	0	0	0	1	0	1	NA	NA	NA	NA	1	NA	0	1	NA	1	1	0	0	NA	NA	NA	NA	1	NA	0	NA	0	NA	1	0	NA	NA	NA	1	1	0	0	1	1	0	NA	NA	NA	0	0	NA
GBS SNP	TP120467_C	1	0	0	0	0	1	1	0	0	0	0	NA	1	1	1	0	0	0	1	0	0	0	1	1	1	0	0	NA	0	1	1	NA	0	1	1	0	NA	1	1	0	0	1	0	1	1	1	1	1
GBS SNP	TP125353_A	1	0	0	NA	NA	1	0	1	0	1	0	1	1	1	0	1	0	0	0	1	0	1	0	1	1	NA	1	0	1	1	1	0	0	0	0	0	0	0	0	0	1	1	1	0	1	1	1	0
GBS SNP	TP124040_C	1	0	1	1	1	1	1	1	0	1	0	1	1	1	NA	0	0	0	1	1	0	0	1	1	0	NA	0	0	1	1	0	1	1	0	1	0	0	1	1	0	0	1	NA	0	0	1	1	1
GBS SNP	TP96004_T	1	0	1	NA	0	0	0	1	1	0	NA	0	NA	1	0	0	0	0	0	1	0	1	0	1	0	NA	0	0	1	0	1	1	1	0	0	0	1	1	0	1	1	0	0	0	1	0	0	1
GBS SNP	TP137173_T	1	0	1	0	1	1	0	0	1	1	0	NA	1	0	0	0	0	0	1	0	NA	1	0	0	NA	0	1	0	NA	1	NA	NA	0	0	0	1	1	1	0	0	0	1	1	NA	1	1	1	0
GBS SNP	TP140646_A	1	0	1	0	0	0	0	1	0	0	1	0	1	1	0	0	0	0	0	1	0	1	1	1	1	1	1	0	1	0	1	1	1	0	0	0	1	0	0	1	1	0	0	0	1	0	0	1
GBS SNP	TP93189_C	1	0	NA	1	1	0	NA	1	1	0	1	NA	0	NA	0	NA	1	1	1	1	1	0	NA	0	0	1	0	NA	NA	0	0	0	1	NA	NA	NA	1	1	NA	0	1	1	NA	0	0	NA	0	0
GBS SNP	TP25632_G	1	0	0	0	0	0	0	1	0	1	1	1	0	1	1	0	0	1	0	1	0	1	NA	0	0	0	1	0	0	0	0	0	0	1	0	1	1	1	NA	0	1	1	0	0	0	1	1	1
GBS SNP	TP38429_T	1	0	NA	1	NA	1	NA	NA	0	1	NA	NA	1	1	1	0	NA	1	0	0	0	0	0	0	NA	0	0	0	1	0	1	NA	1	NA	1	NA	0	NA	NA	1	NA	1	0	0	0	1	1	NA
GBS SNP	TP134778_T	1	0	NA	NA	1	NA	NA	NA	1	NA	NA	1	1	1	NA	0	NA	NA	1	NA	NA	1	0	0	1	0	NA	1	0	1	1	0	1	0	1	NA	NA	0	0	NA	1	NA	1	NA	1	0	0	1
GBS SNP	TP94675_A	1	0	0	NA	1	1	NA	1	1	0	NA	0	NA	0	0	NA	NA	1	NA	0	0	1	0	1	1	1	NA	1	1	1	0	0	NA	1	NA	1	0	0	1	0	0	0	0	1	0	NA	0	0
GBS SNP	TP63745_T	1	0	NA	1	NA	NA	NA	1	0	1	NA	1	NA	0	0	NA	NA	NA	1	NA	1	0	1	1	1	1	NA	1	NA	0	NA	0	0	1	NA	1	1	NA	1	1	0	1	NA	NA	NA	NA	0	NA
GBS SNP	TP48826_G	1	0	0	NA	NA	1	1	NA	0	0	0	1	1	1	1	0	1	0	1	0	0	0	1	0	NA	NA	NA	NA	NA	1	1	1	0	1	1	0	0	1	1	0	NA	NA	0	1	1	1	NA	1
GBS SNP	TP40515_T	1	0	1	1	1	1	1	1	0	1	0	1	1	1	0	0	0	0	1	1	0	0	NA	NA	1	1	0	0	1	1	0	1	NA	0	1	0	0	1	1	0	0	1	NA	0	0	1	1	1
GBS SNP	TP32451_C	1	0	1	1	1	1	NA	0	0	NA	1	0	NA	NA	0	1	0	0	1	0	0	0	1	NA	0	0	1	NA	1	1	0	1	0	1	1	1	0	0	NA	0	NA	NA	0	1	0	1	1	NA
GBS SNP	TP30113_G	1	0	1	1	0	0	NA	NA	NA	0	1	NA	NA	NA	1	NA	NA	1	NA	0	NA	1	NA	NA	0	NA	0	1	NA	NA	0	NA	NA	NA	NA	0	1	0	0	1	NA	NA	NA	1	NA	0	NA	NA
GBS SNP	TP114331_A	1	0	1	0	0	0	1	1	0	0	1	0	1	1	0	0	1	1	0	1	0	NA	0	0	0	0	1	0	NA	0	1	0	1	1	0	0	0	0	0	NA	1	0	1	0	1	0	0	1
GBS SNP	TP90273_T	1	0	NA	1	0	0	0	NA	1	NA	0	1	0	0	1	0	1	1	1	0	0	1	0	1	1	1	1	1	1	1	1	1	NA	NA	1	1	NA	1	1	0	0	1	1	1	0	NA	1	1
GBS SNP	TP28429_G	1	0	1	0	0	0	0	0	1	NA	1	0	0	1	0	0	1	1	1	1	0	0	0	0	0	1	0	1	NA	0	1	0	1	0	1	1	1	0	1	0	1	1	0	NA	0	0	0	1
GBS SNP	TP64645_C	1	0	1	0	0	1	NA	NA	1	1	NA	1	0	1	NA	NA	1	1	0	1	1	0	0	0	1	NA	1	NA	1	NA	0	1	1	0	0	1	0	1	0	1	1	NA	0	1	0	0	0	0
GBS SNP	TP166656_T	1	0	1	0	1	NA	0	1	0	1	1	1	NA	NA	0	NA	1	0	NA	0	1	0	1	0	0	1	1	0	0	0	0	0	0	1	NA	NA	1	1	1	1	0	NA	NA	0	0	1	NA	1
GBS SNP	TP6600_G	1	0	1	NA	1	NA	0	NA	0	1	0	1	0	0	0	NA	NA	0	NA	0	NA	0	1	NA	NA	1	1	0	NA	NA	NA	0	0	1	0	NA	NA	1	1	1	NA	NA	0	1	0	NA	0	1
GBS SNP	TP159300_A	1	0	1	1	1	0	0	1	0	0	0	0	NA	1	1	0	1	1	0	1	1	0	0	1	0	0	1	NA	1	1	0	NA	1	1	1	0	0	1	0	1	1	0	1	0	1	0	0	0
GBS SNP	TP89251_T	1	0	1	NA	1	1	0	NA	1	1	0	0	1	0	NA	0	NA	0	0	0	0	NA	0	NA	NA	0	1	NA	1	1	0	1	0	NA	0	1	1	1	0	NA	0	1	1	0	1	1	1	0
GBS SNP	TP72278_G	1	0	0	0	1	1	1	NA	NA	NA	NA	1	NA	NA	1	0	1	NA	NA	NA	NA	0	0	0	1	1	0	NA	NA	0	1	NA	1	NA	NA	NA	1	NA	0	NA	1	NA	0	NA	0	0	0	NA
GBS SNP	TP25900_T	1	0	NA	0	1	1	1	0	NA	0	NA	1	NA	0	1	1	1	1	0	NA	1	0	0	NA	NA	1	0	1	NA	NA	1	NA	1	NA	0	1	1	1	0	1	1	0	0	0	0	0	0	1
GBS SNP	TP28876_A	1	0	NA	0	NA	NA	NA	1	1	NA	NA	1	0	1	1	1	NA	1	NA	1	1	NA	NA	0	NA	1	1	0	0	1	NA	1	0	NA	1	0	0	1	0	1	NA	0	NA	1	0	1	0	NA
GBS SNP	TP168319_C	1	0	1	1	0	NA	1	0	0	1	1	0	0	0	1	1	NA	NA	1	NA	1	1	0	0	NA	0	NA	NA	NA	0	1	1	0	0	0	0	0	0	0	NA	NA	1	1	0	1	0	0	NA
GBS SNP	TP127811_A	1	0	NA	0	NA	1	1	1	NA	NA	0	NA	0	NA	0	1	NA	1	NA	0	1	NA	1	1	NA	1	NA	NA	NA	1	1	1	0	NA	NA	NA	NA	1	0	NA	NA	NA	0	0	0	0	0	NA
GBS SNP	TP114715_T	1	0	0	0	1	1	0	NA	0	0	1	1	1	1	0	0	0	0	0	1	0	0	0	0	0	1	1	0	1	1	1	0	0	0	1	0	0	1	NA	0	1	1	1	0	1	NA	1	0
GBS SNP	TP76133_G	1	0	NA	0	1	0	NA	1	0	0	0	NA	NA	1	1	0	1	1	0	NA	1	1	1	1	0	NA	1	NA	1	NA	0	0	0	NA	NA	NA	NA	0	0	NA	NA	NA	1	1	1	0	NA	1
GBS SNP	TP13234_G	1	0	0	NA	NA	NA	1	0	0	0	NA	1	1	0	NA	NA	NA	0	1	0	1	0	1	NA	1	0	0	0	0	0	1	1	NA	1	1	0	0	1	NA	0	0	NA	0	1	1	NA	0	1
GBS SNP	TP27625_C	1	0	0	0	0	NA	NA	1	0	1	1	NA	0	1	NA	0	0	1	0	1	NA	NA	1	0	NA	0	1	0	0	0	0	NA	0	NA	NA	NA	1	1	1	0	0	1	0	0	0	NA	1	1
GBS SNP	TP106352_T	1	0	0	NA	1	1	NA	1	1	1	0	1	1	1	0	1	1	0	0	0	1	0	1	0	0	0	0	1	NA	1	0	1	1	1	1	1	1	1	1	0	0	1	NA	0	0	0	0	0
GBS SNP	TP118694_G	1	0	1	0	0	0	NA	1	0	0	1	0	1	1	NA	0	NA	0	0	1	NA	1	1	1	1	1	0	0	1	0	1	1	1	0	0	0	1	1	0	1	1	0	0	0	1	0	0	1
GBS SNP	TP36390_T	1	0	1	NA	NA	1	0	1	1	NA	0	0	NA	1	NA	1	1	1	0	1	1	0	0	NA	1	1	1	0	NA	1	0	1	0	0	NA	0	0	1	0	NA	0	0	0	1	0	NA	0	0
GBS SNP	TP81308_G	1	0	0	0	1	1	NA	NA	0	1	NA	NA	NA	0	0	1	0	1	NA	NA	NA	1	1	0	0	1	NA	NA	1	1	0	NA	1	0	0	NA	NA	1	0	0	1	0	0	1	1	1	0	1
GBS SNP	TP105585_C	1	0	0	0	0	NA	NA	1	NA	NA	1	1	0	1	NA	0	NA	1	0	1	0	1	1	0	NA	NA	1	0	0	0	NA	0	0	NA	0	1	1	1	NA	0	1	0	NA	0	0	1	NA	NA
GBS SNP	TP75434_G	1	0	NA	1	1	1	0	NA	0	1	1	0	0	0	0	0	0	0	0	1	1	1	1	0	0	1	1	0	1	1	NA	0	NA	NA	0	NA	0	1	0	0	1	0	0	0	1	0	0	1
GBS SNP	TP107250_T	1	0	1	NA	1	1	1	1	NA	1	0	1	1	1	0	0	NA	0	1	1	0	0	1	1	1	1	0	0	1	1	0	1	1	0	1	0	0	1	1	0	0	1	0	0	0	1	1	1
GBS SNP	TP87827_T	1	0	0	0	0	0	0	NA	0	1	0	0	0	1	NA	NA	1	NA	NA	0	0	1	0	1	1	1	1	1	1	1	NA	1	NA	0	0	1	1	1	1	0	1	1	1	1	0	0	1	1
GBS SNP	TP11127_A	1	0	1	1	0	NA	0	NA	NA	NA	1	0	NA	0	0	0	1	0	1	0	0	0	0	NA	0	NA	1	NA	NA	0	0	0	0	NA	0	NA	NA	0	NA	1	0	0	NA	1	1	0	0	NA
GBS SNP	TP116951_T	1	0	0	NA	NA	NA	NA	0	1	1	1	1	NA	1	1	1	NA	1	0	1	1	1	1	0	0	0	1	0	0	NA	1	NA	0	1	NA	1	1	0	1	0	1	1	1	NA	1	1	0	0
GBS SNP	TP87179_A	1	0	0	1	0	1	1	1	NA	1	1	NA	0	0	1	1	NA	0	1	0	0	1	1	1	1	1	NA	0	0	NA	0	1	NA	0	NA	NA	0	1	1	1	0	1	0	1	0	0	0	1
GBS SNP	TP94132_C	1	0	0	0	0	0	0	1	0	1	1	1	0	1	1	0	0	1	NA	1	NA	1	NA	0	NA	NA	1	NA	0	0	1	0	0	NA	NA	1	1	0	1	0	1	1	1	1	1	1	1	0
GBS SNP	TP93499_G	1	0	0	NA	0	0	0	1	NA	1	NA	1	1	0	0	0	NA	0	NA	NA	1	0	0	1	1	NA	1	1	NA	0	1	1	0	1	NA	1	1	0	1	NA	0	1	0	0	1	NA	0	1
GBS SNP	TP155756_T	1	0	NA	0	1	NA	NA	NA	NA	NA	0	NA	1	0	1	0	0	NA	0	0	NA	NA	NA	0	1	0	0	NA	NA	1	NA	NA	0	0	NA	1	NA	1	0	0	0	1	1	NA	1	1	1	NA
GBS SNP	TP87343_G	1	0	NA	NA	1	1	NA	1	1	NA	NA	NA	1	0	NA	1	0	1	1	0	0	0	0	1	1	NA	0	1	0	1	1	0	0	NA	0	1	0	1	1	1	0	0	0	1	0	0	0	NA
GBS SNP	TP137701_A	1	0	NA	NA	1	1	0	NA	NA	NA	NA	NA	0	0	1	1	1	1	NA	1	1	0	NA	NA	NA	NA	NA	NA	NA	NA	0	1	0	NA	0	NA	NA	1	0	NA	0	NA	NA	NA	0	1	NA	0
GBS SNP	TP164638_T	1	0	1	NA	0	NA	1	NA	NA	NA	NA	0	NA	0	0	1	1	1	NA	NA	1	NA	1	1	NA	1	NA	NA	NA	1	1	1	0	NA	1	0	NA	1	0	0	NA	NA	NA	0	0	NA	NA	NA
GBS SNP	TP39502_G	1	0	0	0	0	0	0	1	0	1	1	1	0	1	1	0	0	NA	0	1	1	1	1	0	0	0	1	1	0	0	1	0	0	1	1	1	NA	NA	1	0	1	1	1	1	1	NA	NA	0
GBS SNP	TP55801_G	1	0	NA	NA	0	0	NA	1	NA	NA	1	1	NA	0	1	1	NA	0	NA	0	NA	NA	1	1	0	NA	1	NA	1	NA	NA	0	NA	NA	0	1	1	0	0	NA	NA	NA	NA	NA	1	0	1	0
GBS SNP	TP103170_T	1	0	1	1	1	1	NA	NA	0	NA	NA	NA	0	NA	0	NA	NA	1	1	NA	NA	NA	1	NA	0	0	1	NA	NA	0	NA	NA	NA	0	NA	1	NA	0	1	NA	NA	NA	NA	NA	NA	NA	NA	1
GBS SNP	TP10947_C	1	0	1	0	0	NA	0	0	NA	1	0	1	NA	1	1	0	NA	1	0	1	0	0	0	0	1	NA	1	0	NA	1	1	0	1	NA	0	0	0	1	1	1	0	1	NA	0	0	NA	0	1
GBS SNP	TP164963_T	1	0	NA	NA	0	0	NA	NA	1	1	1	0	0	NA	0	0	NA	0	1	1	0	0	0	1	0	1	0	1	1	0	1	1	NA	0	1	1	NA	0	1	0	1	0	0	1	0	0	0	1
GBS SNP	TP4925_T	1	0	1	0	1	0	0	0	1	1	0	1	1	0	1	0	1	1	0	NA	0	0	0	0	1	0	1	0	1	1	1	0	1	0	NA	0	NA	1	1	1	0	1	0	0	0	1	1	1
GBS SNP	TP23841_G	1	0	1	0	1	0	1	1	NA	0	1	0	0	0	1	NA	1	1	0	1	NA	1	NA	NA	0	NA	1	0	NA	NA	0	0	NA	NA	1	NA	0	0	0	0	1	NA	1	1	1	0	0	1
GBS SNP	TP73104_C	1	0	1	1	0	0	NA	0	1	1	1	0	1	1	0	1	1	0	NA	1	0	1	1	1	1	0	0	1	0	NA	1	1	NA	0	0	1	0	0	1	0	0	0	NA	1	1	0	0	1
GBS SNP	TP9273_T	1	0	0	1	0	NA	1	1	0	NA	NA	0	0	1	1	0	NA	1	0	NA	0	1	NA	NA	1	1	1	1	1	NA	NA	0	1	NA	0	0	0	NA	1	0	NA	NA	1	NA	1	0	NA	0
GBS SNP	TP16869_T	1	0	NA	NA	0	0	NA	0	1	1	1	NA	0	NA	1	NA	0	0	1	NA	NA	NA	0	NA	1	NA	NA	NA	0	NA	NA	1	1	NA	NA	1	NA	1	1	1	0	NA	NA	NA	0	0	NA	1
GBS SNP	TP48480_T	1	0	NA	0	1	NA	1	NA	0	NA	0	NA	0	NA	NA	1	0	0	NA	0	1	NA	NA	1	0	1	NA	NA	1	NA	0	NA	1	NA	1	1	NA	NA	1	0	NA	NA	NA	1	0	0	NA	NA
GBS SNP	TP121952_G	1	0	1	NA	NA	0	1	0	1	NA	1	1	1	0	0	1	1	0	1	NA	0	1	0	0	1	0	0	1	1	NA	1	1	1	1	0	NA	0	1	0	1	0	NA	1	NA	1	0	0	1
GBS SNP	TP126096_G	1	0	0	NA	NA	NA	0	NA	1	1	0	1	0	1	1	NA	1	1	0	1	NA	0	0	NA	NA	1	1	0	NA	1	0	1	0	NA	1	0	NA	NA	0	1	1	0	0	1	0	1	0	0
GBS SNP	TP8241_A	1	0	NA	0	1	NA	NA	NA	0	NA	0	NA	NA	NA	0	1	0	0	NA	NA	1	0	NA	1	0	1	NA	NA	1	NA	0	NA	1	NA	1	1	0	0	1	0	0	NA	NA	1	0	0	NA	NA
GBS SNP	TP65624_T	1	0	NA	1	0	0	NA	0	1	0	0	NA	0	0	1	NA	1	1	1	0	0	1	0	NA	NA	1	0	NA	1	NA	0	1	0	0	0	1	NA	1	1	0	0	NA	1	1	0	1	1	1
GBS SNP	TP63900_T	1	0	0	1	1	NA	1	NA	1	0	0	NA	1	0	1	0	0	1	1	1	0	0	0	0	1	NA	0	NA	0	0	0	1	NA	1	0	0	0	0	1	NA	NA	0	0	0	1	1	0	0
GBS SNP	TP2824_A	1	0	NA	0	1	0	0	0	1	1	0	1	1	1	1	0	1	1	0	1	0	0	0	0	NA	0	1	0	NA	1	1	0	1	0	0	0	0	1	1	1	0	1	0	0	0	1	1	1
GBS SNP	TP17950_G	1	0	NA	NA	NA	0	0	0	1	1	1	0	1	1	NA	NA	NA	1	NA	1	1	1	1	NA	0	NA	1	NA	NA	0	1	1	0	1	NA	NA	1	0	1	0	1	1	1	1	NA	1	0	0
GBS SNP	TP68145_A	1	0	1	NA	0	0	0	0	1	0	NA	1	NA	0	1	0	NA	1	1	0	0	1	0	1	1	1	0	1	1	1	NA	NA	0	NA	1	1	0	1	1	0	NA	1	1	1	0	1	1	1
GBS SNP	TP10395_T	1	0	NA	NA	1	0	1	NA	0	1	NA	0	1	NA	0	1	NA	0	0	0	0	NA	0	1	NA	0	1	NA	NA	NA	NA	0	NA	NA	0	1	0	0	1	NA	0	0	1	NA	1	0	NA	NA
GBS SNP	TP12791_C	1	0	NA	0	1	0	0	NA	1	1	0	1	NA	0	NA	NA	1	1	0	1	0	0	0	0	1	0	NA	0	0	1	1	0	NA	0	0	0	0	1	1	1	0	1	0	0	0	1	1	1
GBS SNP	TP96849_C	1	0	NA	1	0	1	NA	0	1	0	1	0	NA	0	0	1	1	0	1	0	0	1	0	1	1	NA	1	0	NA	1	1	1	1	1	0	0	0	1	0	1	0	0	1	NA	1	0	0	NA
GBS SNP	TP106438_T	1	0	1	0	1	0	0	0	1	1	0	1	1	NA	NA	0	1	1	0	1	0	NA	0	0	1	0	1	0	1	1	NA	0	1	0	0	0	NA	1	1	1	0	1	0	0	0	1	1	1
GBS SNP	TP57707_C	1	0	1	1	1	1	1	1	0	0	0	0	0	1	1	0	0	0	0	1	0	1	0	0	0	0	0	1	1	1	1	0	0	1	0	0	1	1	0	1	0	1	0	1	0	1	1	0
GBS SNP	TP166233_G	1	0	0	NA	NA	NA	1	NA	1	NA	NA	NA	NA	0	1	NA	NA	0	0	1	1	NA	1	0	0	0	NA	1	0	1	1	0	0	NA	1	NA	NA	0	NA	NA	NA	0	0	NA	0	NA	0	NA
GBS SNP	TP96312_G	1	0	1	0	1	0	0	0	1	1	0	1	1	1	1	0	1	1	0	1	0	0	0	0	1	0	1	0	1	1	1	0	1	0	0	0	0	1	1	1	0	1	0	0	0	1	1	1
GBS SNP	TP69606_G	1	0	0	0	NA	0	1	NA	1	NA	NA	1	1	NA	1	1	1	NA	1	NA	0	1	1	0	1	1	1	0	0	1	0	NA	1	1	0	NA	NA	0	0	1	NA	NA	NA	1	1	0	0	NA
GBS SNP	TP164958_C	1	0	1	0	1	0	0	0	1	1	0	1	0	1	1	0	1	1	0	1	0	0	NA	0	1	0	1	0	1	0	1	0	1	0	0	0	0	1	1	1	0	1	0	0	0	1	1	1
GBS SNP	TP28193_T	1	0	0	1	1	NA	0	0	NA	1	1	0	0	0	0	0	NA	0	0	1	1	1	1	0	0	1	1	NA	1	1	1	0	1	NA	0	0	0	1	0	0	1	NA	0	0	1	0	0	1
GBS SNP	TP17038_T	1	0	1	NA	1	1	1	1	NA	1	NA	1	1	1	0	0	NA	0	1	NA	0	NA	1	NA	1	1	0	0	1	1	0	1	NA	0	NA	0	0	1	1	0	0	1	NA	0	0	1	1	1
GBS SNP	TP71148_C	1	0	NA	0	0	0	NA	1	1	NA	NA	NA	0	NA	NA	NA	1	1	NA	1	NA	0	NA	0	0	NA	0	1	1	NA	1	NA	1	NA	1	1	1	0	1	0	NA	1	NA	0	0	NA	0	1
GBS SNP	TP65069_G	1	0	1	NA	NA	0	0	1	1	NA	1	0	NA	1	0	0	NA	0	0	1	0	1	1	1	1	1	NA	0	1	0	1	1	1	NA	0	NA	1	0	0	1	1	0	0	0	1	0	0	1
GBS SNP	TP102949_G	1	0	1	NA	0	1	0	NA	1	0	1	0	1	NA	NA	1	1	NA	1	0	0	1	0	1	1	0	1	0	1	1	1	1	1	1	0	NA	NA	1	0	NA	0	0	NA	1	NA	0	0	0
GBS SNP	TP58035_T	1	0	1	0	1	0	0	0	1	1	0	1	1	1	1	0	1	1	0	1	0	0	0	0	1	0	NA	0	1	1	1	0	1	0	0	0	0	1	1	1	0	NA	0	0	0	1	1	1
GBS SNP	TP131550_A	1	0	0	0	0	0	1	1	0	0	0	NA	0	1	1	0	1	1	0	0	0	1	0	1	1	1	1	1	NA	1	1	NA	1	0	0	1	1	1	1	NA	1	1	1	1	1	0	NA	0
GBS SNP	TP68652_T	1	0	0	1	0	NA	NA	NA	NA	1	0	0	NA	1	1	0	1	1	0	1	NA	1	1	NA	1	0	1	NA	1	0	1	1	1	NA	0	1	NA	1	1	0	1	1	1	0	1	1	NA	0
GBS SNP	TP44668_T	1	0	1	0	0	1	NA	1	1	0	0	1	0	1	0	1	1	1	0	1	1	0	0	0	1	NA	1	1	NA	1	0	1	1	0	1	1	0	1	0	1	NA	0	0	1	0	1	0	0
GBS SNP	TP152755_G	1	0	1	0	0	0	1	1	0	0	1	NA	1	1	0	0	0	0	NA	1	0	1	1	1	0	1	1	0	1	0	1	0	1	0	0	0	1	0	0	1	1	0	0	0	1	0	0	1
GBS SNP	TP47335_G	1	0	NA	NA	1	NA	0	0	0	0	NA	NA	NA	NA	0	0	NA	0	NA	1	1	NA	1	NA	NA	1	1	NA	NA	NA	1	1	1	1	NA	NA	1	1	NA	1	NA	1	0	0	1	NA	NA	NA
GBS SNP	TP123077_G	1	0	0	0	0	NA	0	0	1	1	NA	0	1	NA	NA	1	NA	1	NA	NA	0	1	1	NA	0	0	1	NA	0	NA	1	1	0	NA	NA	NA	1	0	NA	0	1	1	1	1	1	1	NA	0
GBS SNP	TP20505_G	1	0	1	0	0	0	0	0	1	1	1	NA	NA	1	0	0	1	NA	1	1	0	0	0	0	0	NA	0	1	0	NA	0	NA	1	0	1	NA	1	0	NA	0	1	1	0	1	0	0	NA	1
GBS SNP	TP159020_C	1	0	1	0	0	NA	1	NA	0	NA	NA	1	NA	NA	NA	NA	NA	1	1	0	NA	NA	NA	1	1	NA	NA	NA	NA	NA	0	1	NA	0	NA	NA	NA	0	1	NA	1	0	1	0	0	NA	1	NA
GBS SNP	TP51082_T	1	0	0	NA	1	0	0	0	0	1	0	0	1	NA	NA	1	0	0	NA	NA	NA	1	NA	1	0	0	1	1	1	0	0	0	0	1	1	1	0	NA	0	1	0	0	1	0	1	0	1	1
GBS SNP	TP126093_A	1	0	1	0	1	0	0	0	1	0	1	0	0	1	1	0	1	1	1	1	0	0	0	NA	0	1	0	1	1	0	0	0	1	0	1	0	1	0	1	0	1	1	0	1	0	0	0	1
GBS SNP	TP23636_A	1	0	NA	1	0	1	NA	NA	1	1	NA	1	0	NA	1	1	0	0	1	0	NA	1	1	1	1	0	0	0	NA	1	NA	1	1	NA	0	1	NA	1	1	1	0	1	0	1	0	NA	0	1
GBS SNP	TP87007_C	1	0	1	0	NA	NA	NA	0	NA	1	1	0	NA	NA	0	NA	0	NA	1	1	0	0	NA	NA	NA	1	NA	1	1	NA	1	0	1	0	1	1	NA	0	NA	NA	1	1	NA	1	0	0	NA	1
GBS SNP	TP153050_A	1	0	0	NA	0	1	0	NA	NA	1	1	0	1	1	1	1	1	1	0	NA	NA	1	0	0	1	1	NA	1	0	0	1	NA	0	NA	NA	0	NA	0	NA	NA	1	NA	NA	NA	1	1	1	NA
GBS SNP	TP37927_T	1	0	NA	NA	NA	0	NA	NA	1	NA	1	0	NA	1	0	1	0	0	1	NA	NA	0	1	0	0	NA	1	0	1	0	0	NA	NA	NA	1	1	0	NA	NA	0	0	1	NA	1	0	1	1	0
GBS SNP	TP124780_T	1	0	0	NA	NA	NA	0	1	1	NA	NA	0	1	NA	NA	1	1	NA	NA	NA	NA	0	1	0	0	NA	0	NA	NA	0	1	1	0	NA	NA	1	NA	0	1	NA	NA	1	0	0	1	NA	0	1
GBS SNP	TP148661_T	1	0	NA	NA	NA	1	1	0	0	NA	0	0	1	NA	NA	NA	NA	NA	1	0	NA	1	1	NA	NA	0	0	NA	NA	NA	1	0	NA	1	0	0	0	0	1	NA	NA	0	1	0	0	1	1	1
GBS SNP	TP107646_T	1	0	0	0	1	1	1	1	0	0	1	0	1	1	0	0	0	0	0	1	0	1	0	0	0	0	1	1	1	0	1	0	0	1	1	1	1	1	1	0	0	1	NA	1	1	1	1	1
GBS SNP	TP161406_A	1	0	NA	0	NA	1	1	1	1	0	1	0	NA	1	NA	NA	NA	0	0	0	0	NA	0	1	NA	NA	0	0	0	NA	1	0	NA	1	1	0	NA	1	0	1	1	1	1	0	0	0	1	0
GBS SNP	TP106728_G	1	0	NA	NA	NA	1	NA	1	0	NA	NA	1	1	NA	0	NA	NA	0	0	NA	NA	1	NA	1	1	1	NA	NA	NA	1	0	1	0	0	0	NA	NA	NA	0	NA	1	1	1	NA	1	1	1	NA
GBS SNP	TP141779_C	1	0	1	0	NA	NA	NA	0	1	NA	NA	NA	NA	NA	1	NA	1	1	0	1	NA	0	0	NA	1	NA	NA	NA	NA	NA	NA	0	0	NA	NA	NA	NA	1	NA	1	1	0	0	NA	NA	1	0	NA
GBS SNP	TP69642_C	1	0	1	0	1	0	0	0	1	1	0	NA	1	0	1	0	1	1	1	1	0	0	0	NA	1	0	1	0	1	1	1	0	1	0	0	0	0	1	1	NA	0	1	0	0	0	1	1	1
GBS SNP	TP55746_G	1	0	0	NA	0	0	NA	1	0	0	0	0	0	1	1	NA	NA	1	0	NA	NA	1	0	NA	NA	0	1	1	1	0	1	NA	1	0	0	1	1	1	1	0	1	1	1	0	1	0	0	0
GBS SNP	TP81983_A	1	0	NA	0	1	1	1	NA	NA	1	0	NA	1	NA	NA	NA	NA	NA	0	1	NA	1	NA	1	1	NA	NA	NA	1	1	1	NA	NA	0	NA	NA	NA	NA	0	NA	NA	1	NA	NA	NA	1	1	0
GBS SNP	TP117586_T	1	0	0	NA	NA	0	NA	NA	NA	1	0	0	1	0	0	NA	NA	0	0	NA	NA	1	NA	1	0	0	1	1	NA	0	NA	0	NA	1	1	1	0	0	0	1	0	0	1	NA	1	0	NA	1
GBS SNP	TP138718_G	1	0	NA	1	1	NA	NA	0	1	NA	NA	NA	1	0	1	0	NA	NA	NA	1	1	NA	0	NA	1	NA	0	0	0	NA	0	NA	0	NA	1	0	1	NA	0	NA	1	0	NA	1	1	1	0	0
GBS SNP	TP127844_A	1	0	1	0	0	0	NA	0	1	1	1	0	0	1	0	0	1	1	1	1	0	0	0	1	0	1	0	1	1	0	NA	1	1	0	NA	1	1	0	1	0	1	1	NA	1	0	0	0	1
GBS SNP	TP807_G	1	0	1	NA	0	0	0	1	0	NA	NA	0	1	1	0	0	NA	NA	NA	0	NA	1	1	1	1	1	0	0	1	NA	NA	NA	1	NA	0	0	1	1	0	1	NA	NA	NA	0	1	0	0	1
GBS SNP	TP72006_C	1	0	0	1	0	NA	1	0	NA	0	0	1	NA	0	1	0	NA	1	1	0	NA	0	0	0	1	0	0	0	0	0	NA	1	1	NA	0	0	0	0	1	1	NA	0	0	0	NA	1	0	0
GBS SNP	TP138846_T	1	0	1	0	1	0	1	NA	0	0	1	0	1	1	0	0	1	1	0	1	1	1	0	1	0	0	1	0	1	0	0	0	1	1	0	0	0	0	0	1	1	0	1	0	1	0	0	1
GBS SNP	TP74982_T	1	0	1	1	1	0	1	NA	0	0	NA	0	NA	1	1	0	1	1	NA	1	1	0	0	1	0	0	0	1	1	1	NA	NA	NA	NA	1	NA	0	1	NA	1	1	0	NA	0	1	0	NA	0
GBS SNP	TP156901_T	1	0	0	1	0	0	1	1	0	1	0	0	0	1	1	0	1	1	0	0	0	1	0	1	1	1	1	1	1	1	1	1	1	0	0	1	1	1	1	0	1	1	1	NA	1	0	1	0
GBS SNP	TP18175_T	1	0	NA	1	1	0	1	0	NA	NA	0	1	NA	1	NA	NA	NA	0	1	1	0	0	1	1	1	1	0	NA	NA	1	0	1	NA	0	1	0	0	1	1	0	0	NA	0	0	0	1	1	1
GBS SNP	TP14132_C	1	0	0	0	0	0	0	1	0	1	1	1	NA	1	1	0	1	1	NA	1	0	1	1	0	0	0	1	0	0	0	0	0	0	1	0	1	1	NA	1	0	1	1	0	0	0	1	1	1
GBS SNP	TP136340_C	1	0	NA	1	1	0	1	1	1	NA	1	0	NA	NA	1	0	NA	1	0	0	NA	1	0	0	0	NA	1	0	NA	NA	0	0	0	1	0	1	0	0	0	1	1	NA	1	NA	NA	0	0	1
GBS SNP	TP36510_T	1	0	NA	NA	0	NA	0	1	1	1	1	NA	0	0	1	1	1	NA	1	0	0	NA	NA	NA	0	1	NA	1	1	1	NA	NA	1	1	NA	0	NA	NA	NA	NA	NA	1	NA	1	1	0	NA	0
GBS SNP	TP98515_A	1	0	1	0	0	0	0	1	NA	0	1	1	0	0	0	0	0	1	1	0	0	0	1	1	1	NA	0	1	1	0	0	1	1	0	1	0	1	0	1	0	1	1	0	1	1	0	0	1
GBS SNP	TP101051_T	1	0	0	NA	NA	1	1	1	1	1	NA	NA	1	0	0	1	0	0	0	0	NA	0	1	0	NA	NA	0	NA	0	NA	0	1	1	1	1	1	1	1	0	NA	NA	1	0	0	0	0	NA	0
GBS SNP	TP69650_T	1	0	NA	0	1	NA	NA	1	NA	1	NA	NA	NA	1	NA	NA	NA	0	NA	0	NA	1	NA	1	1	NA	0	1	1	1	1	0	1	0	NA	1	1	1	1	1	NA	1	0	1	0	0	0	1
GBS SNP	TP42047_G	1	0	0	NA	0	0	NA	0	1	1	1	0	1	1	1	NA	NA	1	NA	1	1	1	1	NA	0	0	1	1	NA	0	1	1	0	1	1	1	1	0	1	0	1	1	1	NA	1	1	0	0
GBS SNP	TP80946_A	1	0	NA	NA	0	NA	1	1	1	NA	1	1	1	NA	1	NA	NA	0	1	NA	NA	1	1	NA	NA	1	NA	1	1	1	0	1	1	NA	0	NA	1	NA	1	1	NA	NA	0	1	1	0	NA	0
GBS SNP	TP108793_T	1	0	1	NA	0	0	0	1	NA	0	1	0	1	1	NA	0	0	NA	0	1	0	1	1	0	1	1	0	0	1	0	NA	1	1	NA	0	0	1	1	0	1	1	0	0	0	1	0	0	1
GBS SNP	TP165754_T	1	0	NA	NA	0	0	0	1	NA	0	NA	NA	1	NA	0	0	0	0	0	1	NA	NA	1	1	0	1	NA	0	1	NA	1	0	1	0	0	NA	1	0	0	1	1	0	0	0	1	0	0	1
GBS SNP	TP73934_T	1	0	1	NA	1	0	NA	1	0	1	1	1	0	NA	0	0	1	0	0	NA	1	0	1	0	0	1	NA	0	NA	0	0	NA	0	1	0	NA	NA	1	NA	1	NA	0	0	0	0	1	0	1
GBS SNP	TP43579_A	1	0	0	1	1	1	1	NA	1	0	0	1	NA	1	NA	1	1	1	1	1	NA	0	1	1	0	1	1	0	0	1	1	NA	0	NA	1	NA	NA	1	NA	0	1	NA	1	0	0	1	1	0
GBS SNP	TP27743_T	1	0	NA	0	NA	0	0	0	1	1	1	0	1	1	1	1	0	1	0	1	1	1	NA	0	0	NA	1	NA	0	0	1	0	0	1	1	1	1	0	1	0	1	1	1	1	1	1	0	0
GBS SNP	TP168553_T	1	0	0	0	NA	0	NA	1	0	1	1	0	0	NA	1	0	NA	1	NA	0	0	1	0	1	0	1	1	1	1	1	NA	0	1	0	0	1	1	1	1	0	NA	1	1	1	0	0	1	1
GBS SNP	TP44156_G	1	0	1	1	1	1	NA	1	0	0	1	0	0	1	1	0	0	0	0	1	0	1	0	0	0	0	0	1	1	1	1	0	0	1	1	0	1	1	0	1	NA	NA	1	1	0	1	1	0
GBS SNP	TP155632_G	1	0	1	1	0	1	0	1	1	0	1	NA	0	0	0	0	NA	0	1	0	0	0	0	1	0	0	1	0	NA	1	0	0	0	NA	NA	0	0	0	0	1	0	0	1	1	1	0	0	0
GBS SNP	TP160081_T	1	0	NA	NA	NA	0	NA	0	1	0	NA	1	0	0	1	0	1	1	1	NA	0	1	0	1	1	1	NA	1	0	NA	NA	1	0	0	0	1	NA	1	NA	0	NA	1	1	1	0	1	1	1
GBS SNP	TP105366_T	1	0	NA	NA	0	0	NA	1	1	1	1	1	0	0	NA	1	1	NA	1	0	NA	0	0	0	1	1	NA	NA	1	NA	0	1	1	1	0	0	1	0	NA	1	NA	1	NA	NA	1	0	0	NA
GBS SNP	TP37479_G	1	0	NA	0	0	0	NA	1	NA	NA	1	0	NA	1	0	0	NA	0	0	0	0	NA	1	1	1	1	0	0	1	0	1	1	1	NA	0	NA	1	1	0	NA	1	NA	NA	0	1	0	0	NA
GBS SNP	TP39310_T	1	0	1	0	0	NA	NA	1	NA	NA	NA	0	1	1	0	0	0	0	0	1	0	1	1	1	1	1	NA	0	1	0	1	1	1	NA	0	0	0	1	0	NA	1	0	NA	NA	1	0	0	1
GBS SNP	TP6164_C	1	0	1	0	1	0	0	NA	1	1	0	1	1	0	1	0	1	1	0	1	NA	0	0	0	1	0	1	0	1	1	NA	0	1	0	0	NA	0	1	1	1	0	1	0	0	0	1	1	1
GBS SNP	TP63551_A	1	0	1	NA	1	NA	NA	NA	NA	NA	1	1	0	1	0	1	1	0	0	1	NA	0	1	1	0	1	0	1	NA	0	NA	1	NA	NA	NA	1	1	1	0	0	NA	1	1	0	1	0	1	NA
GBS SNP	TP122770_A	1	0	0	0	0	0	0	1	NA	1	1	0	NA	1	NA	0	NA	1	0	1	NA	1	0	0	NA	NA	1	0	0	0	0	0	0	0	0	1	1	1	1	0	1	1	0	0	0	1	1	1
GBS SNP	TP20416_G	1	0	NA	NA	1	NA	0	0	1	0	NA	1	1	0	1	0	0	1	NA	1	0	1	0	0	NA	NA	0	1	0	0	1	0	1	1	1	NA	0	NA	1	1	1	0	1	0	1	NA	0	0
GBS SNP	TP104512_A	1	0	0	NA	1	1	1	1	0	1	NA	NA	1	1	0	1	1	0	0	0	1	NA	1	NA	0	NA	1	NA	0	1	0	NA	NA	NA	1	0	NA	0	1	0	NA	1	NA	0	0	0	NA	0
GBS SNP	TP77612_A	1	0	1	0	1	NA	NA	NA	NA	0	NA	NA	0	NA	NA	NA	1	NA	1	NA	NA	NA	0	NA	0	NA	0	1	NA	NA	0	0	NA	NA	NA	0	1	0	NA	NA	NA	NA	1	1	NA	0	0	NA
GBS SNP	TP52328_T	1	0	NA	NA	1	1	1	0	1	0	0	1	NA	0	1	0	0	NA	1	1	0	0	NA	0	NA	0	0	1	0	0	1	1	1	0	1	NA	0	0	1	1	1	NA	1	0	1	1	0	0
GBS SNP	TP124674_T	1	0	NA	NA	NA	NA	1	NA	NA	0	NA	1	0	NA	NA	1	1	1	NA	NA	1	NA	1	NA	0	1	NA	0	NA	1	NA	1	0	NA	NA	NA	NA	0	0	NA	NA	NA	0	NA	NA	1	NA	NA
GBS SNP	TP73050_A	1	0	1	0	1	0	1	NA	0	0	1	0	NA	1	NA	0	0	NA	0	1	1	1	NA	1	0	1	1	0	NA	0	0	0	0	1	1	1	NA	0	0	0	1	0	1	1	1	0	0	1
GBS SNP	TP50156_G	1	0	1	NA	0	1	1	0	NA	0	0	1	1	0	0	1	NA	0	1	NA	0	1	0	0	NA	0	1	1	1	1	1	1	1	1	NA	NA	0	1	0	1	0	0	NA	0	0	0	0	1
GBS SNP	TP14354_G	1	0	1	0	1	NA	1	1	0	0	NA	NA	0	NA	1	0	NA	NA	0	1	1	1	1	1	0	1	1	NA	NA	0	0	NA	0	1	1	NA	0	NA	0	0	1	0	1	1	1	0	0	1
GBS SNP	TP80659_T	1	0	0	0	NA	NA	0	NA	1	NA	NA	NA	NA	NA	NA	NA	1	0	NA	NA	NA	1	1	0	NA	1	1	1	1	1	NA	1	0	1	0	NA	1	0	NA	NA	NA	NA	NA	0	0	0	0	0
GBS SNP	TP160707_T	1	0	1	0	0	0	0	0	1	1	1	0	0	1	0	0	1	1	1	1	0	0	0	1	0	1	0	1	1	0	1	1	1	0	1	1	NA	0	1	0	1	1	0	1	0	0	0	1
GBS SNP	TP32687_A	1	0	1	NA	1	NA	1	1	1	NA	1	0	0	0	1	0	NA	1	NA	NA	1	NA	1	1	0	1	1	0	NA	0	0	0	0	1	1	1	0	0	NA	0	NA	0	1	1	1	0	0	1
GBS SNP	TP49522_A	1	0	NA	0	0	1	1	1	0	NA	NA	1	0	NA	NA	1	1	1	0	NA	1	NA	1	NA	NA	1	0	NA	NA	1	NA	1	NA	0	1	NA	NA	1	NA	NA	NA	NA	0	0	0	0	0	0
GBS SNP	TP60686_T	1	0	1	NA	NA	0	NA	NA	1	NA	0	1	NA	0	1	NA	0	0	NA	NA	1	0	1	1	1	0	NA	NA	1	1	NA	1	NA	NA	0	1	1	1	1	0	0	NA	0	1	0	1	1	1
GBS SNP	TP52949_T	1	0	1	0	1	1	0	NA	1	1	0	NA	1	0	1	0	NA	0	NA	0	0	1	0	0	1	NA	1	0	1	1	0	1	0	0	1	1	1	1	NA	0	NA	1	NA	0	1	1	NA	0
GBS SNP	TP123866_A	1	0	1	1	NA	1	NA	NA	NA	0	1	0	1	0	0	1	1	NA	1	0	0	NA	0	1	0	0	1	NA	NA	NA	1	1	1	NA	0	0	NA	1	0	1	0	NA	1	0	1	NA	NA	NA
GBS SNP	TP114786_C	1	0	0	1	0	NA	1	1	1	NA	1	NA	0	0	0	NA	NA	0	1	NA	NA	1	1	1	1	1	0	0	NA	1	0	1	NA	NA	NA	NA	NA	1	1	1	NA	0	NA	NA	0	0	0	0
GBS SNP	TP130112_T	1	0	NA	1	0	NA	NA	1	0	1	NA	0	0	NA	0	0	NA	1	0	1	0	1	0	1	1	1	1	0	1	0	NA	1	1	0	0	1	NA	1	1	0	1	NA	1	1	1	NA	0	0
GBS SNP	TP126799_A	1	0	0	0	1	1	1	1	0	0	1	0	1	1	0	0	0	0	0	1	0	1	0	0	0	0	1	1	1	0	NA	0	0	NA	1	NA	1	1	1	0	0	1	0	1	1	1	1	1
GBS SNP	TP70100_T	1	0	1	NA	0	NA	0	1	1	NA	NA	1	0	1	0	1	NA	1	NA	1	1	0	0	NA	1	1	NA	1	1	1	0	1	1	NA	1	1	0	1	0	1	1	0	0	1	NA	NA	0	0
GBS SNP	TP8195_T	1	0	0	0	NA	NA	NA	NA	0	1	1	0	1	1	0	1	1	1	NA	0	0	1	0	0	1	1	1	1	NA	0	1	NA	0	0	1	0	1	0	NA	0	1	NA	1	NA	1	1	1	NA
GBS SNP	TP89647_T	1	0	NA	NA	1	NA	1	1	NA	NA	0	NA	1	NA	0	NA	NA	NA	0	NA	NA	NA	1	0	NA	NA	NA	1	0	NA	0	0	1	1	1	NA	NA	0	1	0	NA	NA	0	NA	NA	0	0	0
GBS SNP	TP103148_T	1	0	1	NA	NA	0	0	1	0	0	1	1	NA	0	0	0	NA	0	1	0	NA	0	NA	1	1	0	0	1	1	0	0	1	1	0	1	0	1	0	0	0	1	1	0	1	1	0	1	1
GBS SNP	TP32013_C	1	0	NA	NA	NA	0	NA	NA	1	1	1	NA	NA	1	0	1	NA	0	1	NA	NA	1	1	NA	NA	1	NA	NA	1	0	0	0	0	1	1	1	0	0	NA	0	0	1	1	NA	1	1	1	NA
GBS SNP	TP136303_A	1	0	1	0	0	NA	1	1	NA	0	NA	0	1	1	0	NA	NA	0	0	1	NA	1	NA	1	0	1	1	0	NA	0	1	NA	1	NA	0	NA	1	0	0	1	1	0	0	0	1	0	0	1
GBS SNP	TP53789_T	1	0	NA	NA	1	1	NA	1	NA	NA	NA	1	1	1	NA	NA	NA	NA	1	1	NA	0	1	1	1	NA	NA	0	NA	1	0	1	1	NA	1	0	0	1	1	0	NA	1	NA	0	0	1	1	1
GBS SNP	TP2148_G	1	0	1	1	NA	1	NA	1	1	1	0	1	0	NA	0	0	1	1	0	1	1	0	NA	0	1	1	0	1	1	1	NA	1	1	NA	NA	1	1	1	0	1	NA	0	NA	1	0	0	0	0
GBS SNP	TP165496_T	1	0	NA	0	0	NA	NA	NA	NA	NA	1	NA	NA	1	1	0	0	1	0	1	NA	NA	1	NA	0	NA	1	1	0	0	1	0	0	1	1	1	1	0	1	0	1	NA	1	1	1	1	NA	0
GBS SNP	TP71221_T	1	0	0	0	0	NA	0	1	1	NA	0	1	1	0	0	1	1	1	1	0	1	0	1	1	1	1	0	0	0	0	0	1	NA	1	1	1	0	0	1	0	1	1	0	0	1	0	NA	0
GBS SNP	TP42169_C	1	0	NA	NA	NA	1	1	0	NA	0	0	1	1	0	0	NA	NA	NA	1	0	NA	1	0	1	1	NA	1	1	1	1	1	1	1	1	NA	NA	0	1	0	1	0	0	1	0	NA	0	0	NA
GBS SNP	TP85509_A	1	0	NA	0	NA	NA	NA	NA	NA	NA	1	1	NA	NA	1	NA	NA	NA	1	NA	1	1	1	1	NA	NA	0	1	NA	NA	1	1	NA	NA	NA	NA	1	1	0	NA	NA	1	NA	NA	1	0	NA	NA
GBS SNP	TP33323_A	1	0	1	0	NA	1	NA	1	1	0	1	0	NA	NA	1	NA	1	1	NA	1	0	NA	1	NA	0	1	0	NA	NA	NA	0	0	1	0	1	NA	1	NA	NA	NA	NA	1	1	NA	0	0	NA	NA
GBS SNP	TP78712_A	1	0	1	NA	NA	1	1	1	0	1	0	NA	1	1	0	NA	NA	0	1	0	0	0	1	1	1	1	0	NA	1	1	0	1	1	NA	1	NA	NA	0	1	NA	NA	NA	0	0	0	1	1	NA
GBS SNP	TP126210_C	1	0	0	NA	1	0	0	0	0	1	0	1	1	1	1	0	NA	1	0	1	0	0	0	NA	NA	0	NA	0	1	1	1	0	1	0	NA	0	0	1	1	1	0	1	0	0	0	1	1	1
GBS SNP	TP144627_G	1	0	NA	1	NA	0	NA	0	1	0	0	0	0	NA	1	0	NA	1	NA	1	1	0	NA	0	1	1	0	1	NA	0	1	1	0	0	NA	NA	NA	NA	NA	1	1	NA	0	0	0	0	NA	NA
GBS SNP	TP92864_T	1	0	NA	1	1	1	NA	1	0	1	0	1	1	NA	0	0	0	0	1	1	0	NA	1	1	1	1	NA	0	1	1	0	1	1	0	1	NA	0	1	1	NA	0	1	0	0	0	1	1	1
GBS SNP	TP96816_G	1	0	0	1	1	NA	NA	0	1	NA	0	NA	0	NA	1	0	NA	1	NA	1	1	NA	0	NA	1	1	0	1	NA	0	1	NA	NA	0	NA	0	1	1	NA	1	1	0	0	0	0	0	0	1
GBS SNP	TP72621_A	1	0	1	NA	1	0	0	1	0	NA	1	0	0	1	1	NA	1	0	0	NA	NA	1	0	1	1	NA	1	1	0	NA	1	0	1	NA	0	1	1	1	NA	1	1	1	1	1	0	0	0	1
GBS SNP	TP92126_A	1	0	NA	NA	NA	NA	NA	1	1	NA	1	NA	1	NA	NA	1	0	NA	0	NA	0	NA	0	1	1	NA	0	1	NA	1	1	NA	0	NA	NA	1	NA	1	NA	1	NA	NA	0	1	0	0	1	NA
GBS SNP	TP144804_G	1	0	1	1	1	1	1	1	NA	0	1	0	1	1	0	0	0	0	0	NA	0	1	0	0	0	0	NA	NA	1	1	1	0	0	1	1	0	NA	1	0	NA	NA	1	1	1	0	1	1	1
GBS SNP	TP52081_T	1	0	1	1	0	0	0	0	1	0	0	1	0	0	1	0	1	1	1	0	0	1	0	NA	1	NA	0	NA	1	NA	0	NA	0	NA	0	1	NA	1	1	NA	NA	NA	NA	1	NA	1	NA	1
GBS SNP	TP78754_T	1	0	1	1	0	1	NA	0	NA	0	NA	0	NA	NA	0	NA	NA	1	1	NA	1	NA	NA	NA	0	NA	1	NA	NA	NA	NA	NA	NA	NA	NA	NA	1	1	1	0	NA	0	NA	NA	0	0	0	1
GBS SNP	TP135289_A	1	0	NA	1	1	1	1	1	NA	1	0	NA	1	1	0	0	0	0	1	1	0	0	1	1	1	1	0	0	1	NA	0	1	1	0	1	0	0	1	1	NA	0	1	0	0	0	NA	1	1
GBS SNP	TP31473_A	1	0	NA	NA	1	NA	NA	NA	NA	0	NA	NA	1	NA	NA	NA	NA	NA	0	NA	NA	1	0	1	1	0	1	1	NA	NA	1	NA	NA	1	1	NA	NA	0	1	1	NA	NA	1	0	1	NA	1	1
GBS SNP	TP46513_C	1	0	0	NA	NA	1	0	NA	1	0	NA	NA	1	1	NA	1	NA	1	1	NA	1	NA	NA	0	1	0	0	NA	0	NA	NA	NA	1	0	1	0	0	0	0	1	1	0	0	0	1	0	NA	NA
GBS SNP	TP109191_G	1	0	1	NA	NA	NA	0	0	0	1	0	0	1	1	0	1	1	1	NA	1	0	NA	NA	NA	1	1	NA	1	NA	0	NA	0	0	NA	1	NA	1	0	0	NA	1	1	1	0	1	1	1	0
GBS SNP	TP40850_G	1	0	NA	1	1	NA	NA	1	NA	1	NA	1	1	1	NA	0	NA	0	1	NA	0	0	1	NA	1	1	NA	0	NA	1	NA	1	NA	NA	1	0	NA	1	1	0	0	1	NA	NA	0	NA	1	1
GBS SNP	TP136453_C	1	0	NA	1	1	1	1	1	1	0	1	NA	NA	1	1	0	0	0	NA	0	NA	1	NA	1	NA	0	0	NA	0	1	NA	0	0	1	1	NA	NA	1	NA	1	1	1	1	0	0	0	NA	0
GBS SNP	TP158621_G	1	0	NA	NA	NA	0	1	1	1	1	1	1	NA	NA	NA	1	NA	0	1	NA	NA	1	1	NA	NA	NA	NA	1	NA	1	NA	1	1	1	0	NA	NA	0	1	1	0	NA	0	1	1	0	NA	0
GBS SNP	TP162043_C	1	0	1	1	1	NA	1	1	NA	0	1	NA	1	0	0	1	0	1	1	NA	NA	0	0	NA	1	0	0	NA	1	1	NA	NA	0	1	1	NA	0	NA	NA	0	NA	0	0	0	NA	0	1	0
GBS SNP	TP44985_T	1	0	0	1	NA	0	NA	NA	1	0	NA	0	0	NA	NA	NA	0	1	0	1	1	0	NA	0	1	1	0	NA	0	0	1	1	NA	NA	0	NA	1	0	NA	1	NA	0	0	1	1	1	0	NA
GBS SNP	TP11653_C	1	0	0	NA	0	1	NA	0	0	1	0	0	NA	1	1	0	1	0	0	NA	1	1	0	0	NA	0	0	0	1	1	0	1	0	0	1	1	1	1	1	1	0	NA	0	NA	1	1	1	0
GBS SNP	TP94352_T	1	0	1	0	NA	0	NA	1	0	0	1	NA	1	1	0	0	0	NA	0	1	NA	NA	1	1	0	NA	1	0	NA	0	1	1	NA	NA	0	NA	1	0	0	1	1	0	0	0	1	0	NA	1
GBS SNP	TP30617_C	1	0	0	NA	0	0	NA	1	1	1	1	1	1	0	1	1	1	NA	1	0	0	1	1	0	1	0	NA	NA	1	1	0	1	1	NA	NA	0	1	0	1	1	0	1	NA	1	1	0	NA	NA
GBS SNP	TP162388_T	1	0	NA	NA	0	NA	NA	0	0	0	1	1	NA	NA	NA	0	0	NA	1	NA	NA	0	NA	NA	NA	NA	0	NA	1	0	0	NA	NA	0	NA	0	1	0	1	0	NA	1	NA	1	1	0	1	1
GBS SNP	TP16759_A	1	0	0	1	0	NA	NA	1	0	1	NA	0	0	1	1	0	1	1	0	0	NA	0	0	1	1	1	1	1	1	1	NA	1	1	NA	0	1	1	1	1	0	1	1	1	1	1	0	1	0
GBS SNP	TP101109_T	1	0	1	NA	1	1	0	1	NA	0	1	0	0	0	0	1	1	1	1	1	1	1	1	0	1	1	0	0	NA	0	NA	NA	1	0	NA	NA	1	1	0	NA	NA	1	1	NA	NA	1	0	0
GBS SNP	TP114203_G	1	0	1	NA	NA	1	1	NA	0	1	1	1	1	1	1	NA	1	0	0	1	0	NA	0	0	1	1	0	1	1	1	0	1	0	1	1	1	NA	0	1	NA	1	NA	0	0	0	0	NA	1
GBS SNP	TP21401_G	1	0	1	0	0	0	1	1	0	0	NA	0	1	1	NA	0	0	0	0	1	0	1	0	1	0	1	1	NA	1	0	NA	0	1	0	0	0	1	0	0	0	1	0	0	0	1	0	0	1
GBS SNP	TP94950_A	1	0	NA	NA	NA	0	NA	1	0	NA	NA	NA	0	NA	1	1	0	0	NA	NA	NA	NA	1	NA	NA	NA	1	NA	NA	NA	NA	NA	0	1	NA	1	1	1	NA	NA	0	1	1	0	NA	0	1	0
GBS SNP	TP48045_T	1	0	NA	1	1	1	NA	0	0	1	NA	0	0	0	0	0	NA	0	0	1	1	1	NA	0	NA	NA	1	1	NA	1	1	0	1	NA	0	0	0	1	NA	NA	0	0	NA	0	NA	0	NA	0
GBS SNP	TP22042_A	1	0	NA	NA	0	1	NA	NA	NA	1	1	0	1	1	1	NA	1	0	NA	0	NA	1	0	NA	NA	0	0	0	0	1	NA	1	0	NA	1	NA	1	NA	1	1	0	1	NA	NA	1	1	NA	0
GBS SNP	TP12249_T	1	0	NA	1	1	1	1	0	NA	1	0	0	0	NA	0	0	NA	0	0	NA	NA	1	1	1	NA	0	NA	0	0	NA	1	NA	1	NA	0	0	0	NA	1	1	0	0	1	NA	1	1	NA	1
GBS SNP	TP104687_G	1	0	NA	0	0	1	0	0	0	1	1	NA	1	1	1	NA	NA	0	0	0	1	NA	0	NA	1	0	NA	0	NA	1	0	1	NA	1	NA	1	1	1	1	1	0	1	NA	0	1	1	0	NA
GBS SNP	TP167064_A	1	0	1	1	0	0	1	1	1	0	NA	1	0	1	NA	NA	1	1	0	1	0	NA	0	NA	1	1	1	1	1	1	1	1	1	0	0	0	1	0	0	1	NA	NA	0	1	0	0	0	NA
GBS SNP	TP46809_C	1	0	1	1	0	NA	0	NA	NA	NA	0	1	NA	0	1	0	1	1	NA	0	0	1	0	1	1	1	0	1	1	1	1	1	0	0	NA	1	NA	1	1	0	0	0	1	1	0	0	1	1
GBS SNP	TP44859_A	1	0	0	NA	1	1	NA	1	1	NA	1	NA	1	NA	NA	1	NA	1	NA	NA	0	0	0	1	1	0	0	1	NA	NA	1	0	NA	NA	1	1	NA	NA	1	NA	0	NA	NA	1	0	0	0	NA
GBS SNP	TP11916_T	1	0	1	1	NA	0	0	0	NA	NA	0	1	1	1	1	NA	1	1	0	NA	0	0	0	0	1	0	0	1	1	1	NA	NA	NA	NA	NA	0	0	1	1	1	0	1	0	NA	0	1	1	1
GBS SNP	TP86123_C	1	0	0	NA	1	0	NA	NA	0	1	0	1	NA	NA	NA	1	NA	0	0	NA	1	0	NA	NA	NA	0	1	1	NA	NA	NA	0	1	1	1	0	NA	0	NA	0	NA	NA	NA	NA	NA	0	0	0
GBS SNP	TP132989_C	1	0	1	NA	NA	1	1	1	NA	1	0	NA	1	NA	0	0	0	NA	0	0	0	0	NA	1	1	NA	0	NA	1	1	0	1	1	0	NA	0	0	1	1	NA	0	1	NA	0	NA	1	1	NA
GBS SNP	TP56294_G	1	0	NA	NA	NA	1	1	1	0	1	NA	1	1	1	NA	1	1	NA	NA	0	NA	0	NA	NA	0	0	1	1	NA	NA	NA	NA	1	NA	1	NA	1	1	1	NA	NA	NA	NA	0	0	NA	NA	NA
GBS SNP	TP114445_T	1	0	1	NA	NA	1	NA	NA	1	1	1	NA	1	1	0	1	NA	0	0	NA	NA	1	1	0	0	1	NA	NA	NA	1	0	1	1	1	NA	0	NA	1	1	1	1	1	0	0	NA	0	0	1
GBS SNP	TP126654_C	1	0	0	0	0	0	0	NA	0	1	1	NA	NA	0	0	1	0	1	0	1	1	NA	NA	NA	NA	NA	1	0	1	1	0	0	NA	NA	0	NA	0	1	NA	NA	1	NA	0	1	1	1	NA	NA
GBS SNP	TP111778_G	1	0	NA	NA	0	1	NA	NA	NA	0	0	1	NA	1	NA	NA	0	1	0	NA	1	NA	1	1	0	1	0	NA	1	NA	NA	NA	1	NA	1	1	NA	1	NA	1	1	NA	1	1	0	0	1	NA
GBS SNP	TP62586_G	1	0	1	NA	1	NA	0	1	1	NA	NA	NA	NA	NA	NA	1	1	NA	1	1	NA	0	NA	NA	NA	1	NA	0	NA	NA	NA	NA	1	NA	NA	NA	1	1	NA	0	1	1	1	NA	NA	1	NA	NA
GBS SNP	TP146900_A	1	0	0	NA	NA	NA	NA	NA	NA	NA	NA	NA	NA	1	1	0	NA	0	NA	NA	1	1	NA	NA	1	NA	0	NA	1	1	NA	NA	0	0	1	NA	NA	0	1	1	0	1	NA	NA	0	1	NA	NA
GBS SNP	TP113183_T	1	0	1	1	0	0	0	NA	1	NA	1	0	0	1	1	0	1	1	0	1	0	0	0	1	0	NA	1	1	NA	0	1	0	NA	1	0	NA	0	1	0	1	NA	0	1	1	0	1	NA	1
GBS SNP	TP115389_G	1	0	0	0	0	0	0	1	0	1	1	1	0	1	1	0	0	1	0	1	0	1	1	0	NA	0	1	0	NA	0	NA	0	0	1	1	1	1	1	1	0	1	1	0	0	0	1	1	1
GBS SNP	TP61443_G	1	0	0	NA	0	0	0	1	0	NA	NA	1	1	0	1	1	1	1	1	0	1	0	1	1	1	NA	0	NA	0	NA	0	NA	1	1	1	0	NA	0	1	NA	1	1	1	NA	0	0	0	0
GBS SNP	TP75935_A	1	0	1	0	1	0	0	1	NA	1	NA	0	0	0	0	0	1	0	0	0	NA	NA	1	NA	0	1	1	0	NA	0	NA	NA	0	1	NA	NA	1	1	1	1	0	0	NA	NA	0	1	0	1
GBS SNP	TP35031_G	1	0	1	0	1	0	0	NA	1	1	0	1	1	NA	1	NA	1	1	1	1	NA	0	0	0	1	0	1	0	1	1	1	0	1	0	0	NA	0	1	NA	NA	0	1	0	0	0	1	1	1
GBS SNP	TP94100_T	1	0	1	NA	0	0	0	0	0	NA	1	0	1	1	NA	0	NA	0	NA	1	0	1	1	1	0	1	1	0	1	0	1	1	1	NA	NA	NA	1	0	0	1	1	0	0	0	1	0	0	0
GBS SNP	TP9639_C	1	0	0	1	1	1	1	NA	NA	0	NA	0	1	0	0	0	NA	0	1	0	1	1	1	0	0	0	0	0	0	NA	1	NA	NA	NA	0	0	0	0	1	1	0	NA	1	NA	1	1	1	1
GBS SNP	TP89470_C	1	0	NA	1	NA	NA	1	0	NA	1	1	1	1	NA	NA	NA	NA	1	NA	1	NA	NA	NA	NA	NA	NA	NA	1	NA	1	0	0	NA	1	1	1	NA	0	NA	NA	NA	NA	NA	NA	0	0	NA	1
GBS SNP	TP55903_C	1	0	1	1	0	NA	1	0	0	1	NA	NA	0	NA	NA	1	NA	0	0	0	1	1	1	NA	0	NA	1	0	0	0	NA	0	1	0	NA	NA	0	NA	0	0	0	1	1	1	1	NA	0	NA
GBS SNP	TP167247_G	1	0	0	1	1	1	1	0	1	0	0	1	1	0	1	0	0	1	0	1	0	0	NA	0	1	0	0	1	0	0	0	NA	1	1	NA	NA	0	0	1	NA	1	0	0	0	1	1	0	0
GBS SNP	TP17511_G	1	0	1	NA	1	NA	0	0	1	1	0	1	NA	NA	1	NA	1	1	0	1	0	NA	0	0	1	0	1	0	NA	1	1	NA	1	NA	0	0	0	NA	1	1	0	1	0	NA	0	NA	0	1
GBS SNP	TP166691_A	1	0	NA	1	1	1	0	NA	NA	1	1	NA	0	0	1	1	NA	1	1	NA	1	0	NA	NA	1	NA	1	0	NA	NA	0	NA	0	1	NA	0	0	0	NA	0	1	0	1	NA	1	1	1	0
GBS SNP	TP30412_A	1	0	1	NA	1	NA	0	0	1	1	NA	0	0	0	0	0	NA	0	0	NA	0	1	0	0	NA	NA	1	NA	1	1	0	1	NA	NA	NA	1	1	NA	0	0	0	1	1	0	1	1	NA	0
GBS SNP	TP62101_T	1	0	NA	0	1	NA	1	1	1	0	0	NA	0	1	0	1	1	0	0	NA	NA	NA	NA	NA	NA	1	0	NA	NA	0	NA	1	NA	0	NA	NA	NA	1	NA	0	NA	NA	NA	0	0	NA	1	NA
GBS SNP	TP30034_G	1	0	NA	NA	1	0	NA	NA	1	1	NA	NA	1	NA	1	0	1	1	0	1	0	NA	NA	0	1	0	1	0	1	1	0	0	0	NA	0	NA	0	1	1	1	0	1	0	0	0	1	1	1
GBS SNP	TP8538_G	1	0	1	0	NA	0	NA	0	1	0	1	0	0	1	0	0	0	0	1	NA	0	0	NA	1	0	NA	0	1	1	0	NA	1	1	NA	NA	1	NA	0	1	0	0	NA	NA	1	0	0	NA	1
GBS SNP	TP53196_G	1	0	NA	NA	NA	NA	NA	1	1	1	NA	1	1	0	1	1	1	0	1	NA	0	1	1	0	1	1	NA	NA	1	NA	1	1	1	NA	NA	0	1	0	NA	NA	NA	NA	NA	1	1	0	0	NA
GBS SNP	TP50643_G	1	0	1	0	1	1	0	NA	NA	NA	0	NA	1	0	0	NA	0	0	NA	NA	0	1	0	NA	1	0	1	NA	1	1	NA	NA	NA	0	NA	1	NA	1	0	NA	NA	1	1	NA	1	1	1	NA
GBS SNP	TP156888_A	1	0	1	0	0	NA	NA	NA	1	0	1	0	1	1	0	0	0	0	0	1	0	1	1	NA	1	NA	0	NA	NA	0	1	1	1	NA	NA	0	1	1	0	NA	1	0	0	NA	1	0	0	1
GBS SNP	TP112560_A	1	0	1	NA	1	1	0	NA	NA	1	NA	0	NA	NA	0	NA	0	NA	1	0	0	NA	NA	NA	NA	0	1	NA	1	0	0	1	0	0	0	1	0	1	0	0	0	1	1	0	1	1	1	0
GBS SNP	TP49060_G	1	0	NA	1	NA	0	1	1	0	NA	NA	NA	1	NA	1	0	0	NA	0	NA	0	1	1	NA	NA	NA	1	NA	NA	1	NA	1	0	NA	NA	1	1	1	NA	NA	0	1	1	0	1	0	1	NA
GBS SNP	TP14845_A	1	0	0	NA	NA	0	1	1	NA	NA	1	1	1	NA	1	1	1	0	1	NA	NA	1	1	0	1	NA	1	1	NA	NA	0	1	1	NA	0	NA	1	NA	1	1	0	NA	0	1	1	0	0	0
GBS SNP	TP121232_C	1	0	NA	NA	0	0	1	1	1	NA	1	0	1	NA	1	1	1	NA	1	0	NA	1	1	0	1	1	1	1	1	1	0	1	1	1	0	0	1	0	1	1	NA	1	NA	1	1	0	0	NA
GBS SNP	TP18338_T	1	0	0	0	1	NA	1	0	1	0	0	1	1	0	1	0	0	1	1	1	0	0	0	0	1	0	0	1	0	0	0	1	1	1	0	0	0	0	1	1	1	0	0	0	1	1	0	0
GBS SNP	TP145623_C	1	0	NA	0	0	NA	NA	NA	NA	0	NA	1	NA	1	0	1	0	NA	1	NA	1	1	NA	0	NA	1	NA	1	NA	1	1	0	1	NA	1	1	0	0	0	1	1	NA	1	1	1	0	NA	NA
GBS SNP	TP88768_C	1	0	NA	NA	1	0	0	NA	NA	1	0	NA	NA	1	1	0	1	NA	0	1	0	0	0	0	NA	NA	1	0	1	1	NA	0	NA	NA	0	0	0	1	1	1	0	NA	NA	NA	0	1	NA	NA
GBS SNP	TP154167_C	1	0	0	1	0	NA	1	0	0	NA	0	0	0	NA	1	0	1	1	0	1	NA	NA	1	1	1	0	1	1	1	0	1	1	1	0	0	NA	1	1	1	0	1	1	1	0	1	1	0	0
GBS SNP	TP32930_G	1	0	NA	NA	0	NA	1	0	NA	NA	NA	NA	NA	0	0	1	1	1	0	0	NA	0	NA	NA	1	1	NA	1	NA	0	NA	0	NA	NA	NA	1	1	1	0	1	NA	NA	NA	NA	0	0	0	NA
GBS SNP	TP96834_A	1	0	0	1	1	1	1	0	1	0	0	1	1	0	1	0	0	1	1	1	0	0	0	NA	1	0	0	1	0	0	0	1	1	1	0	0	0	0	1	1	1	0	0	0	1	1	0	0
GBS SNP	TP143722_C	1	0	1	0	1	NA	0	1	NA	1	NA	NA	0	1	1	0	1	0	0	0	0	NA	0	1	1	0	1	1	NA	NA	1	0	1	NA	0	1	1	1	1	1	1	1	1	NA	0	0	1	1
GBS SNP	TP102877_G	1	0	0	0	NA	0	0	NA	0	1	1	1	NA	1	1	0	NA	1	NA	1	NA	1	1	NA	0	0	1	NA	0	0	1	NA	0	1	1	1	1	0	1	0	1	1	1	1	1	1	1	0
GBS SNP	TP149438_G	1	0	NA	0	0	0	0	1	0	1	0	0	NA	NA	1	0	1	1	NA	0	0	1	0	1	1	1	1	1	1	1	1	1	1	0	0	1	NA	1	1	0	NA	1	1	1	0	0	1	0
GBS SNP	TP159936_G	1	0	0	NA	0	1	1	1	1	NA	0	1	NA	NA	NA	NA	NA	NA	NA	0	1	0	1	1	1	1	NA	1	NA	1	0	1	1	1	0	0	1	1	1	0	0	1	0	1	1	0	0	NA
GBS SNP	TP16195_A	1	0	1	NA	0	1	NA	1	1	1	0	1	NA	1	0	0	1	1	0	1	1	0	0	0	1	1	1	NA	1	1	NA	1	1	NA	0	1	1	1	0	1	1	NA	NA	1	0	NA	NA	0
GBS SNP	TP88232_A	1	0	0	0	NA	NA	NA	NA	NA	1	1	1	1	NA	NA	NA	1	NA	1	NA	NA	NA	1	0	NA	NA	NA	1	1	NA	NA	NA	NA	1	NA	NA	1	0	NA	1	NA	1	NA	1	1	NA	0	NA
GBS SNP	TP101919_T	1	0	1	NA	NA	0	1	NA	NA	NA	0	NA	1	NA	0	0	1	1	NA	1	1	NA	NA	1	0	0	1	0	1	0	0	0	1	NA	0	NA	0	0	NA	NA	1	NA	1	NA	1	0	0	1
GBS SNP	TP111687_C	1	0	1	1	NA	NA	NA	NA	1	1	0	1	NA	NA	NA	1	1	1	1	NA	0	NA	0	NA	1	1	1	0	NA	0	0	1	0	0	0	NA	NA	NA	0	1	1	0	1	NA	0	NA	1	1
GBS SNP	TP146873_T	1	0	0	0	0	0	0	1	0	1	NA	NA	0	1	1	0	1	1	0	0	NA	1	NA	1	1	1	NA	1	1	1	1	0	1	0	0	1	1	1	1	0	1	1	1	1	0	0	1	1
GBS SNP	TP163540_C	1	0	0	1	1	1	1	0	1	0	0	1	NA	0	1	0	0	1	NA	1	0	0	0	0	1	0	0	1	0	0	0	1	1	1	NA	0	0	0	1	NA	1	0	0	0	1	1	0	0
GBS SNP	TP88221_C	1	0	NA	NA	NA	1	1	1	NA	1	NA	0	1	1	0	0	0	0	1	0	0	NA	1	1	1	NA	NA	0	1	NA	NA	1	0	NA	1	1	0	1	NA	NA	NA	1	0	0	NA	1	NA	1
GBS SNP	TP168041_G	1	0	0	1	0	1	1	NA	NA	0	0	1	1	0	NA	NA	NA	1	1	NA	NA	0	1	0	0	NA	0	1	0	1	1	1	1	NA	0	NA	0	1	1	1	1	NA	NA	0	0	0	NA	0
GBS SNP	TP61792_A	1	0	NA	1	0	1	NA	1	NA	1	1	NA	0	NA	1	0	NA	NA	1	NA	0	0	NA	1	NA	1	0	NA	0	NA	0	1	1	NA	NA	NA	0	1	1	NA	0	NA	NA	1	0	NA	0	NA
GBS SNP	TP131280_C	1	0	NA	NA	NA	1	0	NA	NA	1	0	NA	0	1	NA	0	1	NA	0	NA	NA	0	NA	0	NA	1	1	1	NA	1	NA	1	1	NA	NA	1	1	1	0	1	1	0	0	NA	NA	0	0	0
GBS SNP	TP121638_T	1	0	NA	NA	0	NA	0	1	0	1	1	NA	0	NA	0	0	0	1	0	1	0	1	1	0	0	0	1	0	0	0	0	NA	0	1	1	1	1	1	1	NA	1	1	1	0	0	1	1	1
GBS SNP	TP79305_G	1	0	1	1	0	NA	NA	0	0	1	NA	0	0	0	NA	1	0	0	0	0	1	NA	1	NA	NA	NA	1	0	0	0	0	0	1	NA	0	0	NA	0	0	NA	1	NA	NA	1	1	1	0	0
GBS SNP	TP31457_A	1	0	1	NA	0	1	NA	NA	0	0	NA	NA	NA	NA	NA	NA	1	0	1	NA	NA	1	NA	1	NA	NA	1	0	1	1	NA	1	1	1	0	NA	NA	1	0	NA	0	0	NA	0	NA	0	0	0
GBS SNP	TP76956_T	1	0	1	0	NA	0	1	NA	NA	0	NA	0	NA	NA	NA	1	0	0	NA	1	NA	NA	1	0	NA	1	1	NA	1	NA	1	0	NA	NA	0	NA	0	0	0	1	1	0	NA	1	0	0	NA	1
GBS SNP	TP120339_T	1	0	0	NA	1	1	NA	1	1	1	NA	NA	NA	1	0	1	1	0	0	0	1	NA	1	NA	NA	0	0	1	NA	1	0	1	1	1	1	1	1	1	1	NA	0	NA	0	0	0	0	NA	0
GBS SNP	TP113176_C	1	0	1	NA	NA	1	NA	1	1	0	1	1	0	1	0	0	1	NA	NA	NA	1	NA	1	NA	NA	0	0	1	NA	0	NA	1	0	NA	1	1	NA	1	0	NA	1	1	1	0	1	0	1	0
GBS SNP	TP114601_C	1	0	0	NA	NA	NA	NA	NA	NA	1	0	NA	NA	0	0	NA	NA	0	0	0	NA	1	NA	NA	0	NA	0	1	NA	NA	0	NA	NA	1	1	1	NA	0	NA	NA	NA	NA	1	NA	NA	1	1	1
GBS SNP	TP29791_C	1	0	NA	NA	1	NA	1	1	NA	0	1	NA	1	NA	0	1	NA	NA	1	NA	NA	NA	NA	1	1	0	0	NA	NA	1	0	1	NA	NA	NA	NA	0	0	NA	NA	NA	NA	NA	NA	NA	0	1	0
GBS SNP	TP69641_T	1	0	1	NA	1	0	NA	1	NA	NA	NA	NA	1	NA	NA	NA	NA	NA	NA	1	NA	NA	NA	1	0	NA	1	1	1	NA	0	NA	1	1	NA	NA	NA	1	0	1	1	NA	NA	NA	1	0	NA	0
GBS SNP	TP99851_T	1	0	1	1	NA	NA	0	0	1	NA	0	1	NA	NA	NA	0	1	1	1	NA	NA	1	NA	NA	1	1	1	1	1	NA	NA	1	NA	NA	1	1	0	1	1	0	0	1	1	1	0	1	1	NA
GBS SNP	TP112226_C	1	0	0	1	1	1	NA	NA	1	NA	0	1	NA	0	NA	1	NA	NA	1	1	NA	1	NA	1	NA	NA	NA	0	0	NA	1	0	0	NA	1	1	0	1	NA	NA	NA	0	NA	0	1	1	NA	1
GBS SNP	TP120743_C	1	0	1	NA	NA	0	1	1	1	0	NA	NA	0	0	1	0	NA	1	0	1	1	NA	1	1	0	1	NA	0	1	0	NA	0	0	NA	1	1	NA	0	NA	NA	1	0	1	NA	1	0	NA	1
GBS SNP	TP13925_G	1	0	1	NA	0	NA	1	NA	NA	1	0	NA	0	0	1	1	0	0	NA	0	NA	NA	1	0	0	NA	1	0	0	0	0	0	1	NA	0	0	0	0	0	0	NA	NA	1	1	1	1	0	0
GBS SNP	TP47528_C	1	0	NA	NA	NA	1	NA	0	NA	1	0	0	1	0	NA	0	NA	0	0	0	1	1	1	NA	NA	0	0	0	NA	0	1	NA	1	NA	0	NA	NA	0	1	1	0	NA	1	0	1	1	1	1
GBS SNP	TP32279_C	1	0	NA	1	NA	1	1	NA	0	NA	NA	NA	1	NA	NA	NA	NA	0	NA	NA	NA	0	1	1	1	0	NA	0	0	NA	1	0	NA	NA	NA	NA	NA	0	1	1	NA	0	1	NA	1	1	1	1
GBS SNP	TP9815_A	1	0	1	1	0	1	NA	0	1	NA	1	NA	NA	0	NA	NA	NA	0	NA	NA	0	1	NA	1	1	NA	1	NA	1	1	NA	NA	1	1	0	0	NA	1	0	1	0	0	NA	1	1	NA	NA	0
GBS SNP	TP129519_G	1	0	NA	0	0	0	NA	0	1	1	1	1	1	1	1	1	0	1	0	1	1	1	1	0	NA	NA	0	1	NA	0	1	0	0	NA	0	NA	0	0	1	0	1	1	1	1	1	1	0	NA
GBS SNP	TP80525_C	1	0	1	1	1	NA	NA	1	0	NA	NA	1	1	1	0	0	NA	NA	1	NA	NA	0	1	1	1	1	0	NA	1	1	0	1	NA	NA	1	0	0	NA	1	0	NA	1	NA	NA	0	NA	1	0
GBS SNP	TP151435_T	1	0	0	1	0	NA	NA	1	1	1	NA	NA	1	NA	NA	NA	NA	NA	1	NA	1	0	NA	1	1	NA	1	NA	1	0	1	1	NA	NA	1	NA	NA	0	1	NA	NA	1	NA	NA	1	NA	0	NA
GBS SNP	TP41783_T	1	0	NA	NA	1	NA	NA	0	0	1	NA	0	NA	0	0	0	0	NA	NA	0	NA	1	1	1	NA	0	1	NA	NA	0	NA	NA	0	1	0	0	NA	0	1	NA	0	NA	1	0	1	1	NA	NA
GBS SNP	TP83151_G	1	0	0	0	NA	0	0	1	NA	0	0	1	NA	NA	0	1	NA	1	1	0	NA	NA	1	1	1	1	1	1	1	0	0	1	0	1	NA	1	NA	0	1	0	0	NA	0	NA	1	NA	NA	1
GBS SNP	TP73519_A	1	0	NA	NA	NA	NA	1	NA	NA	NA	NA	NA	1	0	NA	1	NA	0	1	0	0	1	0	1	1	NA	1	1	NA	NA	NA	NA	1	1	1	0	0	0	0	NA	NA	0	1	NA	1	0	NA	1
GBS SNP	TP27113_T	1	0	1	0	NA	0	1	NA	NA	NA	1	0	1	1	0	NA	1	1	0	1	NA	1	0	1	0	0	1	NA	NA	0	0	NA	1	0	0	0	0	0	NA	1	1	NA	1	NA	NA	NA	NA	NA
GBS SNP	TP53209_A	1	0	NA	NA	1	NA	NA	1	1	NA	NA	1	0	1	NA	0	NA	NA	NA	1	1	1	1	1	NA	NA	1	0	0	0	1	1	NA	1	NA	NA	1	1	NA	1	0	1	NA	0	1	1	0	0
GBS SNP	TP18785_G	1	0	NA	NA	1	1	NA	1	1	0	1	NA	NA	1	1	0	0	NA	NA	0	0	1	NA	0	NA	0	0	0	0	NA	1	0	0	1	NA	NA	NA	0	NA	1	NA	1	1	NA	0	NA	1	0
GBS SNP	TP142597_G	1	0	NA	NA	1	1	1	0	1	0	0	NA	1	0	1	NA	0	1	NA	1	0	0	0	0	1	0	0	1	0	0	1	1	1	1	NA	0	0	0	1	0	0	0	0	0	1	1	0	NA
GBS SNP	TP63270_C	1	0	NA	NA	NA	NA	NA	NA	NA	NA	NA	0	0	NA	NA	1	NA	0	1	0	0	1	0	NA	NA	0	1	NA	1	1	NA	1	0	NA	0	NA	NA	1	NA	1	0	NA	NA	0	1	NA	0	0
GBS SNP	TP45863_T	1	0	NA	NA	0	0	1	1	1	1	1	1	NA	NA	1	1	1	0	NA	NA	NA	1	NA	0	1	1	0	1	1	1	0	1	1	1	0	0	1	0	1	1	NA	NA	NA	1	1	0	NA	0
GBS SNP	TP91109_C	1	0	NA	NA	1	NA	NA	NA	NA	1	1	NA	0	0	1	1	0	NA	NA	0	1	NA	0	0	1	NA	1	0	NA	NA	NA	NA	0	1	1	NA	0	NA	NA	1	1	0	1	NA	1	1	NA	0
GBS SNP	TP53920_C	1	0	1	0	0	NA	0	0	1	1	1	0	0	1	0	0	1	1	1	0	0	0	0	1	0	1	0	1	NA	0	1	1	1	NA	1	1	1	0	1	0	NA	1	0	1	0	NA	NA	1
GBS SNP	TP33194_C	1	0	0	0	NA	0	NA	1	NA	0	0	NA	1	NA	NA	1	1	1	1	0	1	NA	1	1	1	1	1	1	1	NA	0	1	0	1	NA	1	0	0	1	0	0	1	NA	NA	1	NA	NA	1
GBS SNP	TP155896_A	1	0	NA	NA	NA	1	1	1	0	1	NA	0	1	1	0	1	NA	0	1	0	NA	0	NA	1	0	1	0	0	1	1	0	1	1	0	1	1	0	NA	0	NA	NA	1	NA	NA	0	1	1	NA
GBS SNP	TP128025_A	1	0	1	NA	1	0	NA	1	NA	NA	NA	NA	0	1	NA	0	1	1	0	NA	1	1	NA	1	0	1	1	NA	1	0	NA	0	0	NA	1	1	0	0	0	NA	1	0	1	1	1	0	0	1
GBS SNP	TP156388_G	1	0	NA	1	1	NA	1	NA	NA	NA	0	NA	1	NA	NA	NA	NA	NA	1	0	1	1	0	1	NA	0	NA	0	0	NA	1	0	1	1	NA	0	NA	0	1	1	0	0	1	0	1	1	1	1
GBS SNP	TP79145_A	1	0	NA	NA	NA	1	NA	NA	1	NA	NA	1	0	1	NA	1	NA	NA	1	1	1	NA	0	NA	NA	1	NA	0	0	1	1	0	0	NA	1	1	0	1	0	0	1	NA	1	0	1	1	1	1
GBS SNP	TP84260_T	1	0	1	NA	NA	NA	0	NA	NA	NA	1	NA	0	1	0	0	NA	0	0	1	NA	1	NA	1	1	1	NA	NA	1	NA	0	1	1	NA	NA	NA	NA	0	0	1	1	NA	0	NA	NA	0	0	NA
GBS SNP	TP131164_T	1	0	1	NA	0	NA	NA	1	0	0	1	NA	1	1	0	0	0	NA	NA	1	NA	1	1	1	0	1	1	0	1	0	0	1	1	NA	0	NA	1	0	0	1	NA	0	NA	NA	1	0	NA	1
GBS SNP	TP52556_C	1	0	NA	0	1	0	NA	1	NA	NA	NA	1	NA	NA	NA	NA	1	0	NA	1	1	0	0	1	0	NA	0	NA	NA	NA	NA	1	0	1	NA	1	1	1	0	0	1	NA	NA	0	1	NA	1	NA
GBS SNP	TP2586_A	1	0	0	1	1	0	NA	NA	1	NA	NA	NA	NA	NA	1	0	1	1	NA	NA	1	NA	NA	0	1	1	0	0	NA	NA	NA	1	0	NA	1	NA	NA	0	NA	0	1	0	NA	1	1	NA	0	0
GBS SNP	TP77747_A	1	0	NA	1	NA	NA	1	NA	1	NA	NA	NA	1	NA	NA	0	NA	NA	NA	0	NA	NA	NA	1	1	1	NA	0	1	1	NA	1	1	NA	0	NA	NA	1	0	NA	NA	NA	NA	1	1	NA	1	0
GBS SNP	TP48891_C	1	0	1	NA	NA	1	NA	1	1	NA	NA	1	0	1	0	0	1	1	0	0	1	NA	NA	0	NA	1	1	1	NA	NA	NA	1	1	NA	NA	NA	1	1	0	1	NA	0	0	1	0	1	0	NA
GBS SNP	TP167115_A	1	0	0	1	1	1	1	0	1	0	0	1	1	0	1	0	0	1	1	NA	0	0	0	0	1	0	0	NA	0	0	0	1	1	1	0	0	0	0	1	1	1	0	0	0	1	1	0	0
GBS SNP	TP13577_G	1	0	0	1	1	1	NA	0	1	0	0	1	1	0	1	0	0	NA	1	NA	0	0	0	0	NA	0	0	1	0	0	0	1	1	1	0	NA	0	0	1	1	1	0	NA	NA	1	1	NA	0
GBS SNP	TP161819_T	1	0	1	NA	0	1	0	1	NA	0	1	0	0	0	NA	0	1	NA	1	0	0	NA	NA	1	0	0	1	NA	1	1	NA	NA	0	1	NA	NA	NA	0	0	1	NA	NA	1	1	1	0	0	NA
GBS SNP	TP155267_T	1	0	1	1	1	1	1	1	1	NA	1	0	0	1	1	NA	NA	0	0	NA	0	0	0	1	NA	0	0	NA	0	1	1	0	0	1	1	0	0	NA	0	1	1	1	1	0	NA	0	1	0
GBS SNP	TP15048_T	1	0	1	1	NA	NA	NA	0	NA	1	1	1	1	1	1	NA	1	1	NA	NA	0	0	NA	0	NA	1	NA	1	1	1	1	1	0	1	1	NA	0	0	1	NA	NA	NA	0	0	0	0	NA	1
GBS SNP	TP83368_C	1	0	1	NA	0	NA	1	1	NA	NA	NA	0	1	1	0	0	NA	0	0	NA	0	NA	0	NA	0	NA	1	0	1	0	1	0	NA	NA	NA	0	0	0	NA	1	NA	NA	NA	0	1	0	NA	1
GBS SNP	TP92009_A	1	0	0	0	NA	0	NA	1	1	0	NA	1	1	0	0	1	1	0	1	0	1	NA	1	1	1	1	1	1	1	NA	0	1	NA	NA	NA	1	NA	0	1	0	0	NA	NA	0	1	NA	NA	1
GBS SNP	TP20946_A	1	0	1	NA	NA	NA	NA	0	NA	NA	NA	NA	NA	0	1	0	NA	1	1	0	NA	1	0	1	0	0	NA	NA	NA	1	NA	1	NA	NA	1	1	0	0	NA	0	0	NA	1	NA	0	1	1	1
GBS SNP	TP150539_G	1	0	1	NA	NA	0	NA	NA	0	0	1	1	NA	NA	NA	NA	NA	1	NA	0	0	0	NA	NA	1	NA	NA	1	NA	0	NA	NA	1	0	1	NA	1	0	1	0	1	1	NA	1	NA	0	NA	1
GBS SNP	TP27280_C	1	0	NA	NA	1	NA	NA	NA	NA	0	0	1	0	NA	0	0	1	0	1	NA	1	1	1	0	NA	1	NA	0	NA	0	1	1	1	1	NA	NA	1	1	NA	NA	NA	NA	1	0	1	NA	NA	NA
GBS SNP	TP123142_T	1	0	0	1	0	0	1	0	1	1	1	NA	0	1	1	1	1	1	0	1	NA	1	1	1	0	0	0	NA	0	0	1	1	1	NA	NA	1	1	0	1	1	1	0	0	NA	1	0	0	1
GBS SNP	TP29816_T	1	0	1	NA	1	0	NA	1	0	1	1	1	0	0	NA	0	1	0	NA	0	1	0	1	NA	0	1	1	NA	NA	NA	0	NA	0	1	NA	NA	1	1	1	1	0	0	0	0	0	1	NA	1
GBS SNP	TP21381_G	1	0	0	NA	1	NA	NA	NA	NA	NA	1	0	0	NA	1	1	NA	0	NA	NA	1	0	NA	0	NA	NA	1	1	NA	NA	NA	0	NA	NA	1	0	0	0	0	1	NA	NA	1	1	1	1	NA	0
GBS SNP	TP21515_G	1	0	0	NA	1	1	NA	1	1	NA	1	NA	1	NA	NA	NA	0	1	1	0	0	0	0	1	1	0	NA	1	1	1	1	NA	NA	0	1	1	0	1	NA	1	0	NA	0	1	0	0	1	NA
GBS SNP	TP26883_C	1	0	1	NA	1	0	0	NA	1	0	NA	NA	0	0	1	0	NA	1	0	1	NA	NA	1	1	0	1	NA	0	1	0	0	NA	0	1	NA	NA	0	NA	NA	0	1	1	1	1	0	NA	0	NA
GBS SNP	TP14454_C	1	0	1	1	0	0	0	NA	1	NA	1	1	NA	NA	0	0	1	1	NA	1	0	0	0	0	1	1	1	1	1	1	0	1	1	NA	0	1	1	NA	0	1	1	0	NA	1	0	0	NA	NA
GBS SNP	TP153638_A	1	0	1	NA	NA	0	1	1	0	0	1	0	1	1	0	0	1	1	0	NA	1	1	NA	NA	0	0	NA	0	1	0	NA	NA	NA	NA	0	NA	0	0	0	NA	1	NA	NA	NA	1	0	NA	1
GBS SNP	TP42552_T	1	0	NA	NA	1	1	1	NA	1	NA	NA	1	NA	NA	NA	1	NA	1	1	NA	NA	0	NA	NA	NA	1	1	1	0	1	NA	1	1	NA	NA	0	0	NA	0	0	1	NA	NA	0	0	1	1	0
GBS SNP	TP148333_G	1	0	1	0	NA	NA	NA	NA	0	NA	NA	1	NA	NA	NA	0	1	0	1	NA	0	1	NA	NA	NA	NA	1	1	1	NA	1	NA	NA	NA	NA	0	NA	1	NA	1	NA	NA	1	0	0	0	NA	1
GBS SNP	TP83533_T	1	0	1	0	NA	1	0	NA	NA	0	NA	1	NA	NA	NA	1	NA	1	0	0	1	0	1	NA	0	1	NA	0	0	NA	NA	1	0	0	NA	NA	1	1	NA	NA	NA	NA	NA	0	0	0	0	0
GBS SNP	TP69348_G	1	0	NA	NA	1	1	NA	0	NA	1	1	NA	0	0	0	NA	1	1	NA	1	1	1	1	NA	0	1	1	NA	1	1	NA	NA	1	0	NA	NA	0	1	0	NA	0	NA	0	0	1	1	0	1
GBS SNP	TP149465_G	1	0	NA	NA	1	1	NA	NA	0	NA	0	NA	1	0	0	NA	0	0	NA	0	1	NA	1	1	1	0	NA	NA	0	NA	1	NA	1	1	NA	NA	NA	NA	NA	1	NA	NA	NA	NA	1	1	1	1
GBS SNP	TP92928_T	1	0	1	1	NA	0	0	1	NA	NA	NA	0	NA	0	1	1	NA	1	0	0	NA	NA	1	NA	NA	1	1	0	1	NA	1	NA	1	NA	0	1	NA	0	NA	NA	0	NA	0	NA	0	NA	NA	1
GBS SNP	TP73308_C	1	0	NA	NA	0	NA	NA	0	0	NA	NA	NA	NA	0	1	0	NA	0	1	0	NA	0	0	1	1	NA	1	1	NA	1	1	1	0	NA	0	1	0	1	1	0	0	1	1	NA	0	1	NA	1
GBS SNP	TP14385_T	1	0	NA	0	NA	1	1	0	NA	1	1	0	NA	1	1	0	1	0	0	NA	1	0	NA	0	1	0	0	NA	NA	1	NA	0	NA	1	0	NA	1	1	1	1	0	1	NA	NA	NA	1	NA	NA
GBS SNP	TP108125_A	1	0	NA	NA	0	1	0	1	1	1	0	1	0	1	1	1	NA	1	1	1	1	NA	NA	1	1	1	NA	NA	0	1	0	1	1	NA	NA	1	1	1	1	1	NA	0	0	NA	0	1	0	NA
GBS SNP	TP41342_T	1	0	NA	NA	NA	0	0	1	NA	NA	1	NA	1	1	0	NA	1	1	0	1	0	1	0	0	NA	0	NA	0	NA	NA	NA	0	1	1	NA	0	NA	0	0	1	NA	NA	NA	NA	1	0	NA	NA
GBS SNP	TP70930_A	1	0	0	NA	NA	0	0	0	1	NA	0	0	NA	NA	0	0	NA	1	1	NA	0	0	0	1	0	NA	NA	0	NA	0	0	1	1	NA	NA	NA	1	NA	1	NA	1	NA	0	1	0	0	NA	1
GBS SNP	TP21222_T	1	0	NA	NA	NA	0	1	1	0	NA	1	NA	NA	NA	NA	NA	NA	0	0	1	0	0	NA	1	NA	NA	1	0	1	NA	1	0	1	0	0	0	1	0	0	1	1	NA	NA	NA	1	0	NA	NA
GBS SNP	TP79170_C	1	0	NA	1	1	0	NA	NA	1	NA	NA	0	1	0	NA	0	1	NA	0	1	0	NA	NA	0	NA	1	NA	NA	NA	NA	1	1	0	0	1	NA	1	0	NA	NA	1	NA	1	0	1	1	NA	0
GBS SNP	TP110793_T	1	0	0	NA	0	NA	0	1	0	0	NA	1	1	0	1	1	1	1	1	0	1	0	1	1	1	1	0	NA	0	0	0	NA	0	1	1	1	0	0	NA	0	NA	1	NA	0	1	0	0	0
GBS SNP	TP45759_T	1	0	1	NA	1	0	NA	NA	NA	1	0	NA	NA	NA	1	0	1	1	NA	1	0	0	0	0	1	NA	1	0	1	1	1	0	1	0	NA	NA	0	1	1	1	0	0	NA	0	0	1	1	1
GBS SNP	TP29494_A	1	0	1	0	0	0	NA	NA	1	0	1	0	0	1	NA	0	1	1	1	1	0	0	0	0	0	1	NA	1	1	0	0	0	1	NA	1	NA	1	0	0	0	1	1	0	1	NA	0	0	1
GBS SNP	TP39700_A	1	0	1	NA	NA	1	NA	NA	1	NA	NA	NA	NA	NA	0	0	NA	NA	1	0	NA	NA	NA	0	1	NA	1	NA	1	1	NA	0	0	NA	0	NA	1	1	0	0	0	1	NA	NA	1	1	NA	0
GBS SNP	TP55591_T	1	0	0	NA	NA	NA	NA	NA	NA	1	1	NA	NA	NA	NA	0	1	NA	1	1	1	1	1	0	0	NA	0	0	NA	NA	0	NA	0	NA	1	NA	0	NA	NA	0	NA	1	1	1	1	1	1	1
GBS SNP	TP59704_A	1	0	1	NA	NA	1	NA	NA	1	NA	0	1	NA	1	1	1	1	NA	NA	NA	NA	NA	0	0	1	1	1	NA	NA	1	0	1	NA	0	NA	NA	0	NA	0	NA	1	0	NA	NA	0	NA	NA	NA
GBS SNP	TP153733_C	1	0	NA	1	NA	NA	NA	1	0	1	0	0	0	1	1	NA	1	1	0	1	0	1	0	1	1	1	1	0	1	NA	1	1	1	0	NA	1	1	1	NA	0	1	1	1	1	1	0	0	0
GBS SNP	TP63348_C	1	0	NA	NA	1	0	1	1	NA	0	1	NA	0	NA	1	NA	NA	NA	0	1	1	0	NA	1	NA	1	1	0	1	0	0	NA	0	NA	1	1	0	0	0	NA	1	NA	NA	1	1	NA	0	1
GBS SNP	TP28720_A	1	0	NA	NA	NA	NA	NA	NA	NA	NA	NA	NA	NA	NA	1	1	NA	NA	NA	NA	0	1	1	1	NA	NA	1	1	1	1	NA	0	NA	1	0	NA	1	1	0	0	NA	1	0	NA	1	0	1	0
GBS SNP	TP162751_A	1	0	0	0	1	1	0	1	0	0	1	1	1	1	0	0	0	0	0	1	1	0	0	0	0	1	1	1	1	1	1	0	0	1	1	0	0	1	1	1	1	1	0	0	0	1	1	0
GBS SNP	TP155962_C	1	0	0	NA	1	NA	0	1	1	NA	NA	1	0	1	NA	NA	1	0	1	1	NA	1	1	1	0	1	1	NA	0	0	1	NA	NA	1	NA	1	NA	1	NA	1	0	1	1	NA	1	NA	0	NA
GBS SNP	TP112993_C	1	0	NA	NA	1	NA	NA	1	NA	0	0	1	0	1	0	0	NA	NA	1	1	NA	1	1	NA	NA	1	NA	0	NA	0	NA	1	1	1	0	0	1	1	NA	1	0	1	1	NA	NA	1	NA	NA
GBS SNP	TP136257_C	1	0	0	NA	NA	NA	NA	NA	1	NA	1	NA	1	1	1	1	0	1	NA	1	1	1	1	NA	0	NA	1	0	0	0	1	1	0	NA	1	1	1	0	NA	0	1	NA	1	1	1	1	NA	0
GBS SNP	TP73415_G	1	0	NA	0	NA	1	0	NA	1	1	1	NA	1	NA	1	1	NA	1	0	NA	NA	1	1	NA	NA	NA	1	1	NA	NA	NA	1	0	1	1	NA	1	0	1	NA	1	NA	1	1	1	1	0	0
GBS SNP	TP143564_C	1	0	1	1	NA	NA	NA	NA	NA	1	NA	1	1	NA	NA	0	1	1	NA	1	NA	0	0	NA	1	0	NA	1	0	1	1	0	NA	1	NA	NA	NA	0	1	NA	1	0	NA	0	0	0	NA	NA
GBS SNP	TP12365_A	1	0	1	1	NA	1	1	NA	1	0	1	0	NA	1	NA	NA	NA	0	NA	1	0	1	0	NA	NA	0	NA	NA	0	1	1	NA	0	NA	NA	NA	0	1	NA	1	0	NA	1	1	NA	0	NA	NA
GBS SNP	TP77998_A	1	0	0	NA	NA	NA	NA	NA	1	0	NA	1	1	1	NA	1	NA	0	1	1	1	1	0	NA	NA	0	0	1	NA	1	NA	0	1	0	NA	NA	NA	NA	NA	1	1	NA	1	0	1	0	NA	1
GBS SNP	TP144939_A	1	0	0	0	NA	1	0	0	0	1	1	0	1	1	NA	1	1	1	0	0	NA	NA	0	0	NA	1	NA	1	0	NA	NA	0	NA	NA	1	0	1	0	NA	NA	1	1	NA	1	1	1	1	NA
GBS SNP	TP118747_A	1	0	NA	1	0	0	NA	0	1	1	1	0	1	1	1	1	1	1	0	1	0	1	1	1	NA	0	0	1	NA	0	1	1	1	0	NA	1	1	0	1	0	0	NA	0	1	1	0	0	1
GBS SNP	TP37978_C	1	0	NA	NA	NA	1	NA	1	NA	NA	0	NA	NA	NA	NA	1	NA	NA	NA	0	NA	NA	NA	NA	NA	NA	NA	1	0	1	NA	1	1	1	1	NA	NA	1	1	NA	NA	1	0	0	0	0	NA	0
GBS SNP	TP114224_T	1	0	0	NA	1	1	1	NA	NA	1	0	NA	1	NA	NA	1	0	NA	0	0	1	0	1	NA	0	NA	1	1	0	1	NA	NA	1	NA	1	NA	1	0	NA	0	0	NA	NA	0	0	0	NA	NA
GBS SNP	TP160844_G	1	0	NA	1	1	1	1	0	1	0	NA	1	NA	1	NA	1	1	1	1	1	1	1	0	NA	0	1	NA	NA	0	1	1	NA	0	NA	NA	1	NA	1	NA	0	NA	NA	1	0	1	1	1	1
GBS SNP	TP35563_T	1	0	NA	NA	NA	1	NA	NA	1	NA	NA	NA	1	NA	0	NA	NA	1	1	NA	0	NA	0	0	1	0	NA	1	NA	1	1	0	0	NA	0	1	NA	1	1	NA	NA	NA	NA	NA	0	0	NA	NA
GBS SNP	TP123379_G	1	0	1	0	NA	0	NA	1	0	0	1	0	1	NA	0	0	0	0	0	1	0	1	NA	1	0	1	1	NA	1	0	1	0	1	NA	NA	0	1	0	0	1	1	NA	0	0	1	0	NA	NA
GBS SNP	TP82826_C	1	0	NA	NA	NA	0	1	1	0	1	1	NA	1	NA	0	1	NA	0	NA	0	NA	NA	NA	NA	1	NA	1	NA	1	1	NA	1	1	0	0	NA	1	0	1	NA	0	1	NA	0	1	0	NA	0
GBS SNP	TP102670_G	1	0	0	1	0	1	1	1	1	1	1	1	0	NA	1	1	NA	0	1	NA	NA	1	NA	0	NA	1	0	0	NA	1	NA	1	1	NA	0	1	NA	1	1	1	0	1	NA	NA	NA	0	0	1
GBS SNP	TP126100_A	1	0	0	1	1	1	1	NA	1	0	0	0	0	NA	0	1	1	1	1	1	1	NA	1	1	NA	1	1	1	NA	1	NA	1	0	NA	1	NA	0	1	NA	NA	1	0	1	0	NA	1	1	0
GBS SNP	TP35790_A	1	0	1	NA	NA	0	NA	NA	1	NA	NA	NA	1	NA	0	1	NA	0	1	1	NA	NA	1	NA	NA	NA	1	0	1	NA	NA	NA	0	1	NA	NA	0	0	0	NA	0	NA	NA	NA	1	1	1	1
GBS SNP	TP120991_T	1	0	NA	0	1	1	0	NA	1	1	NA	NA	1	0	0	NA	NA	0	1	NA	0	1	0	0	1	NA	1	NA	1	1	NA	1	0	NA	NA	1	1	1	0	0	NA	1	NA	NA	1	1	1	0
GBS SNP	TP93939_T	1	0	NA	0	0	0	0	1	NA	1	1	NA	NA	NA	NA	0	NA	1	0	1	NA	1	1	0	0	NA	0	0	0	0	NA	NA	NA	0	0	1	1	1	1	0	1	1	NA	NA	0	1	1	1
GBS SNP	TP139748_A	1	0	1	NA	NA	NA	1	NA	0	NA	NA	0	0	NA	1	1	0	0	NA	NA	NA	1	NA	NA	NA	NA	1	NA	0	0	0	1	1	NA	0	NA	0	NA	0	1	NA	1	1	1	NA	1	NA	0
GBS SNP	TP70200_T	1	0	1	1	0	NA	1	NA	NA	NA	NA	NA	NA	1	1	0	NA	NA	0	1	NA	0	0	NA	1	NA	0	1	NA	1	NA	0	0	NA	NA	0	NA	NA	1	NA	1	0	NA	0	0	0	NA	1
GBS SNP	TP31002_T	1	0	1	NA	0	0	NA	1	NA	0	1	1	NA	0	NA	0	0	1	1	0	NA	0	NA	NA	1	NA	0	NA	0	0	NA	1	1	0	1	0	NA	0	1	0	1	1	NA	1	1	0	NA	1
GBS SNP	TP95186_A	1	0	0	0	1	1	1	1	0	NA	1	0	1	1	1	1	0	0	1	1	1	1	1	1	0	1	0	1	0	1	1	0	0	1	1	0	0	1	NA	NA	1	1	1	0	NA	1	1	1
GBS SNP	TP12711_T	1	0	NA	NA	NA	NA	NA	0	NA	NA	NA	0	NA	1	0	0	0	NA	0	NA	0	1	1	1	0	1	1	0	1	0	NA	1	1	NA	NA	NA	1	NA	0	0	1	NA	NA	0	NA	0	NA	1
GBS SNP	TP60685_A	1	0	NA	1	NA	0	NA	1	NA	1	0	0	NA	NA	0	1	NA	1	1	0	1	1	NA	1	NA	1	0	0	NA	NA	NA	NA	1	NA	NA	NA	1	NA	1	NA	0	0	0	1	0	1	NA	NA
GBS SNP	TP148755_G	1	0	NA	0	1	1	0	1	NA	1	NA	1	NA	NA	1	1	1	1	0	1	1	0	NA	NA	1	NA	NA	0	NA	1	NA	1	0	NA	1	NA	0	1	0	1	1	NA	0	1	0	1	0	0
GBS SNP	TP18820_A	1	0	1	NA	0	1	NA	1	1	1	0	1	0	NA	0	1	NA	1	0	NA	1	0	0	0	1	NA	1	1	1	1	0	1	1	NA	0	1	NA	NA	0	1	1	0	0	1	0	1	0	0
GBS SNP	TP52690_A	1	0	1	1	NA	0	1	NA	NA	1	1	0	1	1	NA	1	1	1	0	1	NA	1	1	1	1	0	0	1	0	0	1	1	1	0	0	1	1	0	NA	NA	0	0	0	1	1	0	0	1
GBS SNP	TP151394_G	1	0	1	1	1	NA	1	1	0	NA	NA	0	NA	1	NA	0	NA	1	0	1	NA	NA	0	1	0	NA	1	0	NA	1	0	0	1	NA	NA	0	0	NA	0	1	1	NA	1	0	1	0	NA	0
GBS SNP	TP54292_A	1	0	NA	NA	NA	NA	NA	0	NA	NA	1	NA	0	0	1	1	1	1	NA	NA	0	0	NA	0	NA	NA	1	1	0	0	NA	NA	0	0	NA	NA	NA	0	NA	1	1	NA	1	NA	1	1	NA	NA
GBS SNP	TP33091_T	1	0	NA	NA	NA	NA	NA	NA	NA	NA	NA	0	NA	1	1	NA	1	1	NA	NA	0	0	0	0	1	NA	1	NA	NA	NA	NA	0	NA	NA	1	NA	0	0	0	1	1	NA	1	1	1	1	1	0
GBS SNP	TP30174_A	1	0	0	NA	0	NA	NA	1	0	1	NA	0	0	1	1	0	1	1	0	NA	NA	1	0	1	0	1	1	1	NA	NA	1	NA	1	0	0	1	1	1	1	0	1	NA	NA	NA	0	NA	1	1
GBS SNP	TP47120_G	1	0	1	1	1	0	NA	NA	1	1	1	0	1	0	0	1	NA	0	1	1	NA	0	1	NA	NA	NA	1	NA	1	NA	0	1	0	1	1	1	NA	0	NA	NA	0	0	0	1	1	1	NA	NA
GBS SNP	TP137949_C	1	0	1	NA	NA	0	0	NA	1	1	NA	1	0	1	1	NA	1	1	1	0	0	0	NA	NA	NA	NA	NA	NA	1	0	0	NA	1	NA	NA	1	1	0	1	NA	NA	0	NA	1	0	0	1	NA
GBS SNP	TP123446_C	1	0	NA	0	0	1	0	0	1	0	0	1	NA	1	0	1	0	0	NA	0	1	1	0	0	0	1	0	1	0	1	1	0	1	0	1	1	0	0	0	1	1	1	1	1	1	0	1	NA
GBS SNP	TP135488_T	1	0	NA	NA	NA	NA	NA	NA	NA	1	1	NA	NA	0	1	NA	NA	0	1	NA	NA	1	NA	NA	1	1	1	NA	NA	1	NA	NA	NA	1	NA	0	1	NA	1	1	NA	1	NA	1	0	0	0	0
GBS SNP	TP117059_G	1	0	1	NA	NA	0	NA	0	NA	NA	NA	1	NA	NA	1	1	NA	0	NA	0	1	1	NA	NA	0	0	1	NA	NA	NA	NA	0	1	NA	NA	0	0	NA	0	0	1	NA	NA	NA	1	1	NA	0
GBS SNP	TP119428_G	1	0	NA	0	1	0	1	0	0	1	0	0	NA	NA	NA	1	NA	0	0	NA	0	1	0	NA	NA	NA	1	1	1	NA	1	0	0	1	1	1	0	0	1	1	NA	0	1	NA	1	NA	1	1
GBS SNP	TP102416_T	1	0	1	NA	0	0	0	NA	1	NA	1	NA	0	1	1	0	1	NA	0	1	1	0	0	1	NA	0	1	1	NA	0	1	0	1	1	NA	0	0	1	0	1	1	0	1	NA	NA	1	1	NA
GBS SNP	TP126460_G	1	0	0	NA	0	1	1	0	NA	NA	NA	NA	1	1	1	NA	NA	0	1	0	NA	NA	1	1	NA	NA	NA	0	NA	1	NA	1	0	1	1	NA	0	NA	1	0	0	0	NA	1	1	NA	1	NA
GBS SNP	TP156755_T	1	0	NA	NA	0	0	NA	NA	1	1	1	NA	0	1	1	1	0	NA	NA	1	1	NA	1	NA	NA	NA	1	1	NA	0	NA	1	0	1	NA	1	1	0	NA	NA	1	1	NA	1	NA	1	0	NA
GBS SNP	TP68669_T	1	0	0	0	1	1	0	1	0	0	1	1	1	1	0	0	0	0	1	1	1	NA	NA	0	0	1	1	1	1	1	1	0	0	1	NA	0	0	1	NA	0	1	1	1	0	0	1	1	0
GBS SNP	TP7473_C	1	0	0	1	1	1	1	NA	1	0	0	1	1	NA	1	0	0	1	1	1	0	0	0	0	1	0	0	1	0	0	0	1	1	1	0	0	0	0	NA	0	1	0	0	0	1	1	0	0
GBS SNP	TP5693_G	1	0	1	NA	NA	NA	NA	1	1	0	1	1	0	1	1	NA	1	1	0	1	NA	NA	0	0	NA	1	NA	1	1	1	1	1	1	NA	0	0	1	0	1	1	1	NA	0	1	0	0	1	NA
GBS SNP	TP51563_G	1	0	1	NA	1	1	NA	NA	NA	NA	NA	0	1	NA	NA	0	NA	0	1	NA	NA	1	NA	NA	1	NA	1	NA	NA	1	NA	1	0	0	NA	1	1	NA	NA	0	NA	NA	NA	0	1	1	1	NA
GBS SNP	TP151664_C	1	0	1	NA	1	NA	NA	NA	1	NA	NA	1	1	0	NA	0	0	1	NA	1	NA	NA	NA	0	NA	0	1	0	1	1	1	0	NA	NA	0	NA	0	1	0	1	0	1	NA	0	0	NA	NA	1
GBS SNP	TP29578_G	1	0	NA	NA	1	1	1	0	1	0	0	NA	1	0	1	0	NA	1	1	1	0	0	0	0	1	0	0	1	0	0	0	1	1	NA	0	0	0	0	1	NA	1	0	0	0	1	NA	0	0
GBS SNP	TP96673_G	1	0	NA	1	NA	1	1	NA	1	NA	NA	1	1	0	1	0	0	1	NA	1	0	0	NA	0	1	0	NA	0	0	0	1	NA	1	NA	1	0	NA	0	0	1	1	0	1	0	1	1	0	0
GBS SNP	TP27474_A	1	0	1	1	0	NA	0	0	NA	NA	NA	0	0	0	NA	NA	1	0	0	1	1	0	NA	1	0	NA	1	1	NA	0	NA	0	1	1	NA	0	0	1	0	1	1	0	1	NA	NA	0	1	1
GBS SNP	TP82509_T	1	0	0	1	1	NA	1	NA	1	NA	NA	1	1	NA	NA	0	1	1	NA	NA	1	0	NA	0	1	1	NA	NA	0	0	1	1	0	NA	NA	NA	NA	0	0	1	1	NA	0	1	1	0	0	NA
GBS SNP	TP90948_A	1	0	1	NA	NA	NA	1	1	0	NA	NA	NA	1	1	0	NA	NA	NA	NA	1	NA	1	1	1	0	1	NA	0	1	NA	1	0	1	NA	0	NA	NA	NA	0	1	1	0	NA	NA	1	0	NA	NA
GBS SNP	TP131844_T	1	0	1	NA	1	0	NA	1	0	0	1	1	NA	0	NA	0	1	0	0	0	1	0	1	0	NA	1	1	0	NA	0	NA	0	NA	NA	NA	0	1	1	1	0	NA	0	0	1	NA	1	NA	1
GBS SNP	TP86530_T	1	0	0	NA	0	0	0	1	NA	1	NA	1	NA	1	NA	1	NA	0	1	0	NA	0	NA	NA	1	NA	0	1	NA	0	1	0	1	NA	0	NA	NA	0	1	1	0	NA	NA	0	1	NA	0	1
GBS SNP	TP143077_T	1	0	NA	1	0	0	1	0	1	1	1	0	0	1	1	1	1	1	NA	NA	0	1	1	1	1	0	0	0	0	0	1	1	1	0	0	1	1	0	1	1	0	0	0	1	1	0	NA	1
GBS SNP	TP96036_G	1	0	NA	0	NA	0	1	1	0	0	1	0	1	NA	1	0	0	NA	0	1	0	1	1	NA	NA	NA	1	NA	NA	0	1	NA	1	0	0	NA	1	0	0	1	1	0	0	0	1	0	NA	NA
GBS SNP	TP4352_T	1	0	1	NA	1	1	1	1	1	NA	NA	NA	NA	1	NA	NA	1	0	NA	1	1	NA	1	1	NA	1	0	1	0	NA	NA	NA	NA	NA	NA	NA	1	1	0	0	NA	1	NA	NA	NA	NA	NA	NA
GBS SNP	TP74890_A	1	0	0	NA	0	0	0	NA	1	NA	0	0	1	NA	NA	1	1	1	1	NA	NA	0	1	1	1	1	0	NA	0	0	NA	1	NA	0	1	1	0	NA	NA	NA	1	1	NA	NA	1	0	0	0
GBS SNP	TP105299_A	1	0	NA	NA	1	0	0	NA	1	1	NA	1	0	1	NA	NA	NA	1	1	NA	NA	0	NA	1	0	NA	1	NA	1	NA	NA	1	NA	NA	NA	1	0	0	1	NA	1	0	1	1	0	0	1	1
GBS SNP	TP98567_G	1	0	NA	0	1	0	NA	NA	1	0	1	NA	0	1	1	0	1	NA	1	1	0	0	0	0	NA	1	0	1	1	0	0	0	1	0	1	0	1	NA	0	NA	1	1	0	1	0	0	0	1
GBS SNP	TP126748_T	1	0	NA	0	1	1	0	NA	NA	NA	0	NA	1	0	0	0	NA	0	1	0	0	1	0	0	1	NA	NA	NA	1	NA	0	1	0	NA	NA	1	1	1	NA	NA	0	1	1	NA	1	1	1	0
GBS SNP	TP22022_G	1	0	1	1	NA	0	NA	0	1	NA	NA	NA	NA	NA	NA	0	1	0	1	NA	0	0	0	NA	1	NA	NA	NA	NA	1	NA	1	0	NA	NA	NA	NA	NA	0	1	NA	0	NA	1	1	0	NA	NA
GBS SNP	TP88829_C	1	0	NA	1	NA	0	0	1	1	1	NA	NA	NA	NA	NA	0	1	NA	1	1	NA	0	NA	NA	NA	1	1	1	1	NA	NA	NA	0	1	1	NA	NA	0	NA	1	0	NA	NA	0	1	0	NA	1
GBS SNP	TP162743_T	1	0	0	NA	NA	0	0	NA	NA	1	0	1	NA	1	0	0	NA	1	NA	1	NA	0	NA	NA	1	1	1	1	1	1	0	NA	0	NA	NA	1	0	0	0	NA	1	0	NA	NA	NA	0	NA	NA
GBS SNP	TP47198_A	1	0	1	NA	NA	NA	1	NA	1	0	1	1	1	0	NA	1	1	NA	1	NA	0	NA	NA	NA	1	0	NA	NA	1	1	NA	1	1	1	0	0	NA	1	NA	1	NA	0	1	NA	1	0	NA	NA
GBS SNP	TP38976_A	1	0	1	NA	0	1	0	1	1	0	1	NA	0	0	0	NA	NA	0	1	NA	NA	1	NA	1	NA	NA	1	NA	1	1	NA	1	NA	1	NA	NA	NA	1	NA	NA	0	0	1	1	1	NA	0	NA
GBS SNP	TP84874_A	1	0	0	1	1	1	1	0	1	NA	NA	1	1	NA	NA	1	0	NA	1	NA	1	NA	0	NA	1	NA	NA	1	0	0	1	0	1	NA	NA	NA	NA	NA	NA	NA	NA	NA	1	0	1	NA	0	0
GBS SNP	TP112578_T	1	0	NA	NA	NA	NA	NA	NA	1	NA	0	NA	NA	NA	1	0	1	1	1	0	NA	NA	0	1	NA	1	NA	NA	NA	1	1	0	0	NA	1	NA	NA	1	1	NA	0	1	1	NA	NA	1	NA	NA
GBS SNP	TP82745_T	1	0	1	1	NA	0	1	NA	1	1	1	0	1	NA	1	1	1	NA	0	1	0	1	1	0	1	0	0	1	0	0	1	1	NA	NA	NA	NA	1	0	1	1	0	0	0	1	1	0	0	1
GBS SNP	TP162357_A	1	0	0	NA	NA	NA	NA	0	NA	NA	0	1	NA	NA	1	1	1	1	0	NA	1	0	0	NA	1	1	NA	1	0	0	1	NA	NA	NA	NA	1	1	1	NA	1	1	NA	NA	0	0	NA	NA	1
GBS SNP	TP157999_A	1	0	NA	1	NA	0	1	NA	NA	1	NA	NA	NA	NA	1	NA	NA	0	1	NA	1	NA	NA	NA	0	NA	NA	NA	0	NA	0	NA	1	NA	0	NA	NA	NA	NA	1	1	NA	1	NA	1	NA	0	NA
GBS SNP	TP119223_G	1	0	1	1	0	0	0	0	1	NA	NA	1	0	0	NA	0	1	1	1	0	0	1	0	1	1	1	1	1	1	NA	1	1	0	0	1	1	NA	1	1	0	0	1	1	NA	0	1	NA	1
GBS SNP	TP107181_A	1	0	1	1	NA	0	1	0	0	NA	0	1	0	0	NA	1	0	0	NA	NA	1	1	1	NA	0	NA	1	NA	0	0	NA	0	1	NA	NA	NA	0	0	0	NA	NA	1	1	NA	1	1	NA	0
GBS SNP	TP111753_G	1	0	0	1	1	NA	1	0	1	NA	0	1	1	0	1	NA	NA	1	1	NA	NA	0	0	0	1	0	0	1	NA	0	NA	1	1	NA	1	0	0	0	1	1	1	0	NA	0	NA	1	NA	0
GBS SNP	TP75138_A	1	0	1	1	NA	1	NA	0	0	1	NA	NA	1	1	1	0	NA	NA	NA	1	NA	0	NA	NA	1	0	0	0	NA	1	1	0	1	0	1	NA	0	1	1	1	NA	1	0	0	NA	1	1	1
GBS SNP	TP102791_G	1	0	NA	0	0	NA	1	NA	0	1	1	0	1	1	1	NA	1	NA	NA	0	0	NA	NA	0	NA	NA	0	NA	NA	1	NA	0	NA	1	0	NA	1	1	NA	NA	0	NA	NA	NA	0	1	NA	0
GBS SNP	TP60984_C	1	0	NA	NA	NA	1	1	1	NA	NA	0	1	NA	NA	0	1	NA	1	NA	NA	1	0	1	1	NA	1	0	0	0	1	NA	1	NA	NA	1	0	0	1	NA	NA	NA	0	0	0	0	NA	0	NA
GBS SNP	TP32748_T	1	0	NA	1	NA	NA	NA	1	1	NA	NA	NA	0	NA	0	NA	1	NA	NA	NA	NA	1	0	NA	NA	NA	NA	0	NA	NA	NA	NA	0	1	NA	0	0	0	0	NA	NA	NA	1	NA	1	0	NA	NA
GBS SNP	TP52297_G	1	0	NA	NA	NA	1	NA	NA	1	NA	1	0	1	0	0	1	NA	1	NA	NA	NA	NA	NA	1	NA	NA	0	1	1	1	NA	NA	NA	NA	1	NA	0	1	1	1	0	NA	NA	0	NA	0	NA	NA
GBS SNP	TP96713_G	1	0	1	0	0	1	0	1	1	1	NA	1	0	1	NA	NA	NA	1	0	1	1	NA	0	0	1	1	1	NA	1	1	0	1	NA	0	1	1	NA	NA	0	1	1	NA	0	1	0	1	0	NA
GBS SNP	TP90529_A	1	0	0	NA	NA	NA	1	1	1	0	1	NA	1	0	NA	1	1	1	1	NA	1	1	1	NA	NA	1	0	NA	NA	0	0	1	NA	NA	NA	0	1	0	0	NA	1	0	NA	0	1	0	0	NA
GBS SNP	TP52629_T	1	0	1	0	1	1	1	NA	NA	1	NA	NA	0	NA	NA	1	0	NA	NA	NA	1	0	NA	1	0	1	0	1	1	NA	NA	0	1	0	NA	NA	0	0	1	NA	NA	NA	NA	1	NA	0	1	1
GBS SNP	TP131526_A	1	0	NA	NA	NA	1	1	NA	NA	1	1	0	1	1	1	0	NA	NA	NA	NA	1	1	0	NA	1	0	NA	1	NA	1	0	1	NA	1	NA	1	1	1	1	1	0	1	NA	NA	0	1	0	NA
GBS SNP	TP149522_G	1	0	1	NA	1	1	NA	0	1	NA	NA	NA	0	NA	1	1	NA	1	NA	1	1	NA	0	0	1	1	1	0	0	1	0	1	NA	NA	1	NA	NA	1	0	NA	1	NA	0	1	0	1	0	0
GBS SNP	TP98780_T	1	0	0	1	1	1	1	0	1	NA	0	NA	1	0	1	0	0	1	1	1	0	0	0	0	1	NA	0	1	NA	0	0	NA	1	NA	1	0	0	0	NA	NA	1	0	1	0	1	1	0	0
GBS SNP	TP56705_A	1	0	NA	1	1	NA	NA	NA	1	1	1	0	NA	NA	NA	0	NA	0	0	1	1	1	NA	0	NA	NA	NA	1	NA	1	1	0	1	NA	0	NA	0	0	NA	NA	0	0	0	0	1	0	NA	0
GBS SNP	TP610_C	1	0	NA	1	1	NA	NA	NA	0	NA	0	1	NA	NA	NA	0	0	1	NA	1	NA	NA	NA	NA	1	1	0	NA	NA	0	NA	0	0	NA	NA	NA	NA	NA	NA	1	NA	NA	0	NA	NA	NA	NA	1
GBS SNP	TP123933_C	1	0	1	0	1	1	NA	1	0	1	0	NA	1	1	0	0	NA	0	NA	NA	NA	NA	1	1	1	1	NA	0	NA	1	0	NA	1	NA	1	0	0	1	1	0	0	1	0	NA	0	1	1	1
GBS SNP	TP125052_A	1	0	NA	NA	0	1	NA	0	0	1	1	NA	1	1	NA	NA	1	1	0	0	0	NA	NA	0	1	1	NA	1	1	NA	0	1	NA	1	1	1	1	0	1	NA	1	0	NA	NA	0	0	1	1
GBS SNP	TP40274_G	1	0	NA	NA	NA	0	1	NA	0	NA	NA	1	NA	1	0	NA	0	0	NA	1	NA	0	NA	1	0	NA	NA	NA	NA	1	NA	1	NA	NA	0	NA	1	1	NA	1	NA	0	0	0	1	1	1	NA
GBS SNP	TP149542_T	1	0	0	NA	1	NA	NA	1	1	NA	0	1	NA	1	0	0	1	NA	0	1	1	0	NA	1	0	1	1	0	0	0	1	1	1	1	1	1	NA	1	0	1	NA	1	1	0	1	1	0	NA
GBS SNP	TP144231_T	1	0	0	1	0	1	1	1	1	1	1	1	0	0	1	0	NA	0	1	0	0	1	1	1	0	NA	0	NA	0	1	NA	1	1	0	0	1	NA	1	1	1	NA	1	0	1	0	NA	0	1
GBS SNP	TP53695_A	1	0	0	1	1	NA	NA	0	NA	NA	NA	1	NA	0	1	NA	1	1	0	1	1	0	NA	0	1	NA	0	1	NA	0	1	1	0	NA	NA	0	1	1	0	1	NA	NA	NA	0	NA	NA	0	1
GBS SNP	TP120124_T	1	0	1	1	NA	1	1	0	NA	1	NA	0	NA	NA	1	NA	NA	1	0	1	0	0	0	NA	NA	NA	NA	1	1	1	NA	NA	NA	1	NA	NA	1	1	NA	0	1	0	0	0	0	0	1	1
GBS SNP	TP18633_T	1	0	1	1	0	0	0	0	1	0	NA	1	0	0	1	0	NA	0	1	1	0	1	1	1	1	1	0	0	NA	1	NA	1	0	0	NA	1	1	1	1	NA	NA	0	0	1	NA	1	1	1
GBS SNP	TP19402_C	1	0	1	1	0	1	NA	NA	NA	NA	NA	1	NA	1	1	0	NA	1	0	1	0	NA	NA	NA	0	0	NA	NA	1	1	1	0	NA	1	0	0	1	0	1	NA	1	NA	NA	NA	NA	0	1	1
GBS SNP	TP19368_C	1	0	1	1	NA	0	NA	NA	0	NA	NA	0	0	0	1	1	1	1	0	1	1	1	0	1	0	0	0	1	0	0	0	1	1	1	1	1	1	0	1	1	1	NA	1	NA	0	0	1	1
GBS SNP	TP70161_T	1	0	NA	NA	0	NA	NA	1	0	NA	1	0	1	1	0	0	0	NA	0	1	0	1	1	1	0	1	1	0	0	NA	1	1	NA	NA	0	0	1	0	0	1	1	0	0	0	1	0	0	1
GBS SNP	TP148699_C	1	0	NA	1	1	0	1	NA	0	0	NA	NA	0	0	1	1	1	1	0	1	1	NA	NA	0	NA	NA	0	1	NA	NA	NA	0	1	0	0	1	NA	NA	NA	1	1	NA	NA	NA	0	NA	NA	1
GBS SNP	TP90626_C	1	0	NA	0	NA	0	1	1	0	0	NA	0	1	1	0	NA	NA	1	0	1	NA	1	0	1	NA	0	1	NA	1	0	1	0	1	1	NA	NA	0	0	0	1	1	0	NA	0	1	0	NA	1
GBS SNP	TP66282_C	1	0	1	NA	1	NA	NA	1	1	1	NA	NA	NA	1	1	1	1	1	0	1	NA	NA	NA	NA	1	NA	1	NA	NA	1	NA	NA	NA	NA	1	0	NA	1	0	1	1	NA	NA	NA	NA	1	0	NA
GBS SNP	TP73807_C	1	0	0	1	NA	0	NA	0	0	NA	NA	NA	1	1	NA	NA	1	1	0	1	0	0	1	1	NA	0	1	1	1	NA	1	NA	1	NA	NA	1	NA	1	1	NA	1	1	NA	0	1	1	0	NA
GBS SNP	TP63667_T	1	0	1	1	NA	0	1	0	NA	NA	NA	0	0	NA	1	1	NA	NA	NA	0	1	1	1	NA	0	0	1	NA	0	0	0	0	1	NA	0	0	NA	0	0	NA	1	1	1	1	1	1	0	0
GBS SNP	TP67874_A	1	0	NA	0	NA	NA	NA	0	1	NA	1	0	0	NA	NA	NA	NA	1	1	1	0	0	0	1	0	1	0	1	NA	NA	0	1	1	NA	1	1	1	0	1	NA	1	NA	0	1	0	0	NA	1
GBS SNP	TP65644_A	1	0	NA	NA	NA	1	NA	0	NA	NA	NA	1	1	0	NA	1	NA	NA	1	NA	0	1	0	NA	1	NA	1	NA	NA	1	1	NA	1	NA	NA	NA	NA	1	NA	NA	0	NA	1	NA	1	0	0	NA
GBS SNP	TP14804_T	1	0	0	1	1	1	1	0	1	NA	0	1	1	0	1	0	NA	NA	1	1	0	0	0	0	1	0	0	NA	0	NA	0	1	1	1	0	0	0	NA	1	1	NA	0	NA	0	1	1	NA	0
GBS SNP	TP94533_G	1	0	NA	NA	1	1	NA	NA	0	1	1	NA	NA	NA	NA	1	NA	NA	0	1	1	NA	0	NA	0	NA	1	0	1	1	0	NA	NA	0	0	NA	NA	1	NA	NA	1	0	0	1	1	1	0	NA
GBS SNP	TP146329_A	1	0	NA	NA	0	1	NA	NA	NA	NA	0	1	NA	1	0	1	1	1	0	NA	1	0	0	0	1	1	1	1	1	1	0	1	0	NA	0	1	0	1	NA	0	1	0	NA	1	0	NA	0	0
GBS SNP	TP166225_G	1	0	NA	NA	1	1	NA	NA	0	1	NA	0	0	0	NA	1	1	NA	0	1	1	1	1	0	NA	1	1	0	1	NA	NA	0	1	1	0	NA	0	1	0	NA	1	0	NA	NA	0	1	NA	1
GBS SNP	TP95497_C	1	0	NA	NA	1	1	1	0	NA	0	NA	1	NA	0	1	1	1	NA	0	0	1	NA	NA	NA	1	1	NA	1	0	0	NA	NA	1	NA	NA	1	1	1	0	1	NA	0	NA	NA	NA	0	0	1
GBS SNP	TP56475_A	1	0	1	NA	NA	NA	0	1	NA	1	1	NA	0	1	1	0	NA	0	NA	0	NA	1	NA	1	1	NA	1	NA	NA	1	1	0	1	NA	0	NA	NA	1	NA	1	1	1	1	1	NA	0	1	NA
GBS SNP	TP6706_A	1	0	NA	NA	1	NA	0	NA	0	1	1	NA	0	NA	0	1	0	1	0	1	1	1	1	NA	0	0	1	NA	1	1	0	0	1	NA	0	0	0	1	NA	0	NA	0	0	1	1	1	NA	1
GBS SNP	TP16803_A	1	0	NA	0	1	1	1	1	NA	1	0	1	1	1	0	1	1	0	0	0	1	NA	1	NA	NA	NA	1	1	NA	1	NA	NA	NA	1	NA	0	1	NA	1	0	NA	1	0	0	0	0	0	0
GBS SNP	TP23790_G	1	0	NA	1	1	NA	NA	NA	1	NA	0	NA	NA	NA	NA	1	NA	NA	1	1	NA	0	1	0	NA	NA	NA	NA	NA	0	0	NA	NA	NA	NA	NA	1	NA	0	0	NA	1	1	0	1	1	NA	1
GBS SNP	TP133544_T	1	0	NA	0	1	NA	NA	1	NA	1	NA	NA	0	1	1	NA	1	NA	0	0	NA	NA	NA	NA	1	0	1	1	1	1	1	NA	1	NA	NA	1	1	NA	1	1	NA	1	1	NA	0	0	1	1
GBS SNP	TP49975_A	1	0	NA	1	0	0	NA	1	0	1	0	0	1	0	0	1	NA	1	1	NA	1	1	1	1	NA	NA	NA	0	NA	1	NA	NA	NA	1	0	1	1	0	1	NA	NA	0	0	1	0	1	NA	NA
GBS SNP	TP41377_T	1	0	NA	1	1	1	NA	1	1	0	1	0	0	1	0	NA	NA	0	NA	1	NA	1	0	NA	NA	NA	NA	NA	0	NA	1	NA	0	NA	1	NA	NA	1	NA	1	0	1	1	1	0	1	1	NA
GBS SNP	TP102663_T	1	0	0	1	1	1	1	NA	NA	0	0	0	1	NA	0	0	NA	0	1	NA	NA	1	1	1	1	NA	0	NA	0	0	1	NA	1	1	NA	0	0	0	1	1	0	0	1	NA	1	1	1	1
GBS SNP	TP153618_A	1	0	NA	0	1	1	0	NA	1	NA	NA	1	NA	NA	1	NA	NA	1	1	1	1	1	NA	NA	NA	NA	NA	1	NA	1	1	0	1	NA	1	0	NA	0	0	1	1	0	1	NA	1	0	NA	NA
GBS SNP	TP65642_G	1	0	NA	1	1	NA	1	1	NA	0	1	0	0	1	NA	NA	NA	0	NA	NA	NA	1	0	NA	0	NA	NA	0	0	NA	1	NA	0	NA	0	0	NA	1	0	1	1	1	1	NA	0	NA	1	0
GBS SNP	TP91667_A	1	0	1	0	1	1	1	NA	0	1	0	0	0	1	NA	1	NA	0	1	NA	1	0	1	1	NA	NA	0	1	1	NA	0	0	1	NA	1	1	NA	0	1	0	NA	NA	NA	1	0	0	1	0
GBS SNP	TP91782_A	1	0	1	0	0	NA	0	1	1	NA	1	0	0	1	0	NA	0	NA	NA	NA	0	1	NA	1	1	1	NA	NA	1	NA	1	1	1	0	NA	NA	1	1	0	1	0	NA	NA	NA	1	0	0	0
GBS SNP	TP146367_T	1	0	1	1	1	1	NA	1	NA	0	1	0	1	NA	NA	NA	NA	1	NA	0	NA	NA	0	1	1	0	NA	NA	NA	1	NA	NA	NA	1	1	NA	0	NA	0	0	0	NA	NA	0	NA	0	1	0
GBS SNP	TP107562_T	1	0	0	NA	0	NA	1	NA	0	0	NA	NA	1	1	1	NA	1	NA	0	NA	1	1	NA	0	1	NA	0	NA	NA	NA	0	1	0	1	NA	NA	1	NA	1	1	NA	NA	NA	NA	1	1	0	0
GBS SNP	TP8148_A	1	0	1	NA	1	NA	0	NA	1	1	0	NA	0	NA	1	0	1	1	NA	1	0	NA	0	NA	1	0	1	NA	1	1	NA	0	NA	0	0	0	NA	1	1	1	0	1	NA	0	0	1	NA	1
GBS SNP	TP161606_G	1	0	0	1	NA	1	1	0	0	NA	0	1	1	NA	1	NA	1	NA	NA	1	NA	0	NA	0	1	NA	0	1	1	1	NA	0	NA	1	1	NA	1	1	1	0	1	0	NA	NA	NA	NA	1	1
GBS SNP	TP125792_A	1	0	1	1	0	NA	NA	0	1	NA	0	1	NA	NA	1	NA	1	1	1	1	NA	1	1	1	0	1	0	1	1	1	1	NA	0	0	0	1	1	1	1	NA	0	1	NA	1	0	1	NA	1
GBS SNP	TP56328_A	1	0	NA	NA	0	NA	NA	1	0	1	0	1	0	1	1	0	NA	1	0	1	NA	1	1	NA	0	NA	NA	NA	NA	0	0	NA	0	0	NA	1	1	1	1	0	1	1	NA	0	0	NA	1	1
GBS SNP	TP25181_T	1	0	NA	NA	0	NA	1	1	NA	NA	1	NA	1	0	NA	1	NA	NA	1	NA	NA	1	1	NA	1	1	1	1	NA	1	NA	1	NA	1	NA	NA	NA	0	NA	1	0	1	0	0	0	0	0	0
GBS SNP	TP66071_A	1	0	1	NA	1	NA	NA	NA	1	1	NA	NA	1	0	1	0	NA	0	0	0	0	0	0	NA	1	NA	1	0	NA	1	1	NA	1	0	NA	NA	0	1	1	1	0	NA	NA	0	0	NA	NA	1
GBS SNP	TP72897_G	1	0	1	0	1	NA	NA	0	NA	NA	1	NA	0	NA	1	NA	NA	NA	1	NA	0	0	0	NA	NA	NA	NA	NA	NA	NA	NA	0	NA	0	NA	0	1	0	1	NA	NA	NA	1	1	0	0	0	1
GBS SNP	TP113233_C	1	0	NA	1	NA	1	1	1	1	NA	1	1	0	0	1	1	0	0	NA	NA	0	1	1	1	1	1	0	0	0	1	NA	NA	1	0	0	1	NA	1	1	1	0	1	0	1	0	NA	NA	1
GBS SNP	TP77618_G	1	0	NA	0	NA	1	NA	1	1	1	NA	1	0	1	NA	1	1	NA	NA	1	1	0	0	0	1	1	1	1	1	1	0	1	1	NA	1	1	NA	1	0	1	NA	NA	0	1	0	1	NA	0
GBS SNP	TP111350_T	1	0	NA	1	0	0	0	0	1	0	NA	1	0	0	1	0	1	1	NA	0	NA	1	0	1	1	NA	NA	NA	NA	1	1	1	NA	NA	1	1	0	1	1	0	NA	1	NA	NA	0	1	1	1
GBS SNP	TP138365_A	1	0	1	NA	NA	NA	NA	NA	0	0	NA	1	1	NA	0	1	1	0	NA	NA	NA	1	0	NA	1	NA	1	1	NA	NA	NA	1	1	1	NA	0	NA	1	NA	1	NA	NA	1	NA	1	0	NA	NA
GBS SNP	TP158241_T	1	0	NA	NA	1	NA	NA	NA	1	NA	1	1	NA	NA	0	0	NA	0	1	NA	1	0	1	0	0	0	NA	NA	1	NA	1	1	NA	1	NA	1	NA	0	1	NA	0	NA	NA	0	NA	1	1	1
GBS SNP	TP146110_G	1	0	NA	1	0	NA	1	NA	1	1	1	0	1	1	NA	1	1	0	0	NA	NA	NA	1	1	1	0	0	1	NA	0	1	1	1	NA	NA	1	1	0	1	NA	NA	NA	NA	1	1	0	0	1
GBS SNP	TP58726_G	1	0	1	NA	1	NA	NA	0	1	NA	NA	1	1	NA	NA	NA	1	1	1	1	NA	0	0	0	1	NA	1	0	0	1	1	0	1	NA	NA	NA	0	1	1	1	0	NA	NA	0	0	1	1	1
GBS SNP	TP141571_T	1	0	1	1	1	1	NA	NA	1	NA	1	0	NA	NA	0	1	1	NA	1	1	1	NA	1	NA	0	NA	0	NA	0	0	NA	0	NA	NA	NA	NA	1	1	NA	0	1	1	1	NA	NA	1	NA	NA
GBS SNP	TP145674_T	1	0	NA	1	NA	1	NA	0	1	NA	0	1	1	0	NA	1	1	1	1	NA	NA	NA	NA	0	NA	1	NA	1	NA	1	1	NA	1	0	0	0	0	1	1	1	1	0	NA	0	NA	0	1	0
GBS SNP	TP33842_G	1	0	1	1	0	1	NA	0	1	0	1	0	NA	0	0	1	1	NA	1	0	0	1	NA	1	1	NA	1	NA	1	1	NA	1	1	NA	NA	0	0	1	0	1	NA	NA	1	1	1	0	NA	NA
GBS SNP	TP98508_C	1	0	NA	0	1	NA	0	0	1	NA	NA	NA	1	NA	0	0	NA	1	1	NA	NA	1	0	NA	NA	NA	1	0	NA	1	NA	1	0	NA	NA	1	1	1	0	NA	NA	1	1	0	1	1	1	0
GBS SNP	TP152615_A	1	0	1	0	1	1	0	1	1	1	NA	NA	0	1	NA	NA	1	NA	NA	1	1	NA	NA	0	NA	1	NA	0	0	1	0	1	0	0	1	0	0	1	NA	1	1	NA	NA	1	0	1	0	0
GBS SNP	TP163117_T	1	0	NA	0	0	1	NA	NA	1	1	1	0	1	1	1	NA	NA	1	NA	1	NA	1	1	0	0	0	1	1	0	NA	1	1	0	NA	1	1	1	0	1	NA	1	1	1	1	1	1	0	0
GBS SNP	TP92976_G	1	0	1	1	NA	1	NA	1	1	1	0	1	NA	NA	0	0	1	1	0	1	1	0	0	NA	1	1	1	1	1	1	NA	1	1	NA	NA	1	1	1	0	NA	1	0	0	1	NA	1	NA	0
GBS SNP	TP166571_G	1	0	1	NA	1	0	1	1	1	NA	NA	NA	0	NA	1	NA	0	1	NA	1	1	1	1	NA	0	1	1	NA	1	0	NA	0	0	1	1	NA	NA	0	NA	0	1	NA	1	1	1	NA	0	1
GBS SNP	TP88636_A	1	0	0	NA	NA	NA	0	1	NA	1	NA	NA	1	1	NA	1	1	0	NA	NA	1	0	1	NA	0	0	NA	1	NA	1	NA	NA	1	0	1	NA	1	1	NA	NA	0	NA	NA	0	0	0	NA	NA
GBS SNP	TP38913_A	1	0	1	1	NA	NA	1	NA	0	1	NA	0	NA	NA	1	1	NA	NA	NA	NA	1	1	1	0	NA	NA	NA	0	0	NA	0	0	1	0	NA	0	0	0	NA	0	NA	1	NA	NA	1	NA	0	NA
GBS SNP	TP58798_G	1	0	1	1	1	NA	1	NA	NA	1	NA	1	1	NA	0	0	NA	0	1	1	0	0	1	1	1	NA	NA	0	NA	1	NA	1	1	NA	1	0	0	1	1	0	0	1	NA	0	0	1	1	1
GBS SNP	TP114871_G	1	0	0	NA	NA	NA	1	1	1	1	1	1	1	NA	1	1	1	0	1	0	0	1	1	0	NA	NA	NA	1	1	1	0	NA	1	1	0	0	1	0	1	1	NA	NA	NA	1	1	0	0	0
GBS SNP	TP129175_T	1	0	NA	1	NA	1	1	NA	0	NA	1	NA	NA	0	1	1	NA	NA	1	NA	1	NA	NA	0	NA	0	1	NA	NA	NA	1	1	NA	NA	NA	0	0	0	NA	1	1	0	1	1	1	NA	NA	NA
GBS SNP	TP49062_T	1	0	1	1	0	0	1	0	1	0	1	0	0	1	1	1	NA	1	0	1	1	1	0	1	0	0	0	0	0	0	1	1	1	1	1	1	1	NA	1	1	1	0	1	1	0	0	NA	1
GBS SNP	TP19742_T	1	0	1	1	0	0	0	0	NA	0	1	0	0	0	NA	0	1	NA	NA	1	1	0	0	0	0	0	0	1	0	0	1	0	0	1	1	1	0	NA	0	NA	1	0	1	1	0	1	1	1
GBS SNP	TP142159_T	1	0	1	1	NA	1	NA	NA	NA	1	1	0	NA	0	1	1	NA	NA	NA	NA	NA	NA	NA	NA	NA	0	NA	0	0	0	NA	NA	NA	NA	0	NA	NA	0	0	NA	NA	NA	1	NA	1	NA	0	NA
GBS SNP	TP141042_T	1	0	NA	NA	NA	NA	NA	NA	1	1	NA	NA	1	1	NA	0	1	1	NA	1	NA	0	NA	0	1	0	1	NA	NA	1	1	0	1	NA	NA	0	0	NA	1	1	NA	1	NA	0	0	1	NA	1
GBS SNP	TP26798_T	1	0	1	NA	1	1	1	1	1	NA	NA	0	NA	1	1	NA	0	0	0	NA	0	NA	NA	1	0	NA	0	0	NA	1	1	0	NA	1	1	NA	1	1	NA	1	1	1	1	NA	0	NA	1	0
GBS SNP	TP151628_G	1	0	1	NA	0	NA	NA	0	NA	1	1	NA	NA	1	NA	1	NA	1	NA	0	NA	1	0	NA	1	NA	1	1	NA	0	1	0	0	NA	1	0	NA	0	NA	NA	1	1	1	1	1	1	1	NA
GBS SNP	TP144216_A	1	0	0	0	1	1	0	NA	NA	1	1	NA	0	0	NA	NA	NA	0	NA	1	1	1	1	0	NA	1	1	NA	1	1	1	NA	NA	0	NA	0	NA	1	NA	NA	NA	0	NA	0	1	0	0	1
GBS SNP	TP9218_A	1	0	NA	0	NA	NA	1	NA	NA	1	0	NA	1	0	1	NA	NA	1	1	0	0	NA	1	1	1	1	1	0	NA	NA	0	NA	NA	1	0	0	NA	1	0	NA	0	1	NA	1	1	1	1	1
GBS SNP	TP31134_C	1	0	NA	NA	NA	1	1	0	0	NA	NA	1	NA	NA	1	0	0	0	1	0	1	1	1	1	1	NA	NA	NA	0	1	1	1	NA	NA	1	0	NA	1	1	NA	NA	1	NA	1	1	1	1	NA
GBS SNP	TP73511_C	1	0	1	NA	NA	NA	NA	NA	NA	1	NA	NA	0	NA	NA	NA	1	NA	NA	NA	1	NA	NA	0	NA	1	NA	0	NA	0	NA	NA	0	1	NA	NA	NA	1	1	1	0	0	NA	NA	0	NA	NA	1
GBS SNP	TP141288_T	1	0	0	NA	NA	NA	NA	1	1	NA	NA	NA	NA	NA	NA	1	NA	1	NA	NA	NA	NA	1	NA	NA	NA	NA	NA	NA	NA	NA	NA	1	NA	0	1	1	0	1	0	0	0	0	NA	NA	NA	NA	NA
GBS SNP	TP73362_G	1	0	1	1	NA	NA	NA	NA	1	1	NA	1	0	NA	0	1	1	1	1	0	0	0	NA	1	1	1	NA	NA	1	0	0	1	0	NA	NA	1	NA	0	NA	1	1	0	1	NA	NA	NA	1	NA
GBS SNP	TP17530_C	1	0	0	NA	0	0	0	0	1	0	NA	0	0	1	1	0	0	0	0	1	1	0	0	1	0	0	NA	1	0	0	1	0	1	1	NA	NA	0	1	0	1	1	0	1	1	0	1	NA	1
GBS SNP	TP41938_C	1	0	NA	NA	NA	NA	0	NA	NA	NA	1	NA	NA	NA	NA	NA	1	NA	1	1	NA	0	0	NA	NA	1	0	NA	1	NA	NA	0	1	NA	1	0	1	NA	1	0	1	1	NA	1	0	0	0	1
GBS SNP	TP109086_G	1	0	NA	0	1	1	NA	NA	NA	NA	0	0	1	0	NA	0	0	NA	1	0	NA	NA	NA	NA	1	0	1	0	NA	1	0	1	0	0	0	1	1	1	NA	0	NA	1	1	0	1	1	1	0
GBS SNP	TP36805_C	1	0	NA	1	NA	NA	0	1	1	NA	0	1	NA	0	0	1	NA	NA	NA	NA	NA	NA	NA	1	NA	0	1	1	1	NA	1	NA	0	NA	1	1	NA	0	NA	NA	0	1	NA	NA	1	0	NA	NA
GBS SNP	TP66497_A	1	0	1	1	NA	1	NA	NA	NA	NA	NA	1	NA	1	1	NA	1	NA	0	0	0	0	0	0	1	1	0	NA	NA	1	NA	0	0	0	1	1	1	0	1	0	NA	NA	NA	NA	NA	0	1	NA
GBS SNP	TP132703_T	1	0	1	NA	NA	0	0	0	1	1	NA	1	NA	1	0	1	1	1	NA	0	NA	0	NA	1	NA	NA	1	NA	1	NA	NA	1	NA	NA	0	1	0	0	1	1	1	0	1	NA	NA	0	1	1
GBS SNP	TP64931_C	1	0	1	1	NA	0	NA	NA	1	0	NA	1	0	0	1	0	1	1	1	NA	NA	1	0	NA	NA	NA	0	1	1	1	1	1	0	0	0	1	0	1	1	NA	NA	1	1	1	0	1	1	1
GBS SNP	TP66557_A	1	0	NA	NA	0	NA	0	0	1	0	1	0	0	1	1	0	1	1	0	1	1	0	0	1	0	0	1	1	0	0	NA	0	0	1	1	NA	0	1	0	1	1	0	1	1	0	NA	1	0
GBS SNP	TP2739_A	1	0	0	1	1	NA	1	0	1	NA	0	1	1	NA	1	0	0	NA	1	1	0	0	0	NA	1	0	NA	1	0	0	0	1	1	1	0	0	NA	NA	1	1	NA	0	NA	NA	1	1	NA	0
GBS SNP	TP106680_A	1	0	NA	NA	NA	0	1	1	1	1	NA	1	1	NA	1	NA	0	0	1	NA	NA	1	NA	NA	1	NA	1	NA	1	1	NA	NA	NA	NA	NA	NA	1	0	1	NA	NA	1	0	1	1	NA	NA	0
GBS SNP	TP143665_G	1	0	NA	NA	0	NA	NA	0	1	NA	0	NA	NA	NA	1	NA	NA	1	NA	0	0	1	NA	0	1	NA	0	1	1	NA	1	NA	NA	NA	NA	1	0	1	1	0	0	1	NA	1	NA	1	NA	1
GBS SNP	TP39208_A	1	0	0	NA	1	1	0	1	1	0	1	0	1	NA	0	1	0	1	1	NA	NA	1	1	NA	1	1	NA	1	1	1	NA	0	1	1	NA	1	NA	0	NA	NA	0	0	0	1	0	1	0	0
GBS SNP	TP119831_A	1	0	1	0	1	NA	NA	NA	1	NA	1	0	0	1	1	0	1	1	0	1	NA	0	NA	NA	0	1	NA	1	1	NA	0	0	1	NA	1	NA	1	0	1	NA	1	1	0	1	NA	0	0	1
GBS SNP	TP51445_T	1	0	1	0	NA	NA	NA	1	0	1	NA	1	NA	1	NA	NA	NA	NA	1	NA	NA	NA	NA	1	1	NA	0	1	NA	NA	NA	NA	NA	NA	NA	0	1	NA	1	0	0	1	NA	1	NA	NA	NA	1
GBS SNP	TP42831_G	1	0	NA	NA	1	NA	NA	1	0	1	NA	NA	NA	1	0	NA	NA	0	NA	NA	NA	0	1	1	NA	1	NA	NA	NA	NA	NA	0	NA	0	1	1	0	0	1	NA	0	NA	NA	NA	NA	0	1	1
GBS SNP	TP90101_T	1	0	0	NA	0	1	1	NA	NA	1	NA	NA	NA	1	0	1	1	0	NA	0	1	NA	1	0	NA	NA	NA	1	NA	NA	0	1	NA	NA	1	1	1	NA	NA	NA	NA	NA	NA	NA	0	0	NA	0
GBS SNP	TP64100_A	1	0	NA	NA	NA	NA	NA	0	1	NA	NA	NA	1	1	1	1	NA	1	NA	1	1	1	1	NA	0	NA	NA	1	NA	0	1	1	0	1	NA	NA	1	NA	1	0	1	1	NA	0	1	NA	NA	NA
GBS SNP	TP95706_A	1	0	1	1	1	1	0	NA	NA	NA	NA	NA	NA	NA	NA	0	0	NA	1	NA	1	NA	1	NA	NA	NA	1	0	NA	0	NA	NA	0	NA	1	1	1	1	1	NA	NA	NA	NA	NA	NA	NA	0	NA
GBS SNP	TP64205_G	1	0	1	NA	NA	NA	1	1	1	0	NA	NA	0	NA	1	0	NA	NA	NA	NA	NA	1	NA	NA	0	1	1	NA	1	0	NA	0	0	NA	1	1	0	0	NA	0	1	NA	1	1	1	0	NA	1
GBS SNP	TP86632_C	1	0	1	NA	0	NA	NA	0	NA	NA	1	0	0	1	NA	0	1	1	1	NA	0	NA	0	0	0	NA	0	1	NA	0	0	0	NA	NA	1	1	NA	0	1	NA	1	1	0	1	0	NA	0	1
GBS SNP	TP95384_T	1	0	1	NA	1	NA	NA	NA	NA	0	0	NA	0	NA	NA	1	NA	1	1	NA	NA	1	NA	0	NA	NA	NA	0	NA	1	NA	0	NA	1	NA	1	NA	NA	0	NA	0	NA	NA	NA	NA	1	0	1
GBS SNP	TP48988_C	1	0	0	NA	0	NA	NA	NA	NA	NA	NA	1	1	NA	0	0	NA	0	1	NA	1	NA	1	1	NA	1	NA	1	1	0	NA	NA	0	1	1	1	0	0	1	0	NA	1	NA	NA	1	0	0	NA
GBS SNP	TP61376_A	1	0	NA	NA	NA	1	NA	NA	NA	NA	1	0	1	NA	1	0	1	NA	NA	NA	1	0	NA	0	0	1	NA	NA	NA	1	NA	0	0	1	NA	0	1	1	1	NA	NA	1	0	1	NA	1	NA	NA
GBS SNP	TP17192_A	1	0	1	NA	1	NA	NA	NA	NA	1	NA	1	NA	NA	NA	1	1	1	1	NA	NA	NA	NA	1	1	NA	1	NA	1	0	0	NA	0	NA	NA	1	0	0	1	1	1	NA	1	NA	0	0	1	NA
GBS SNP	TP17605_A	1	0	0	1	1	1	1	NA	NA	1	NA	NA	1	0	NA	NA	NA	0	NA	NA	0	NA	NA	1	1	0	NA	0	NA	NA	1	0	NA	1	NA	NA	NA	NA	1	1	NA	NA	NA	NA	1	1	NA	1
GBS SNP	TP62316_C	1	0	NA	NA	NA	1	NA	NA	0	NA	1	NA	NA	1	NA	1	1	NA	0	NA	0	NA	0	NA	0	1	1	1	NA	0	1	NA	NA	0	NA	NA	NA	0	NA	0	NA	1	NA	1	1	1	NA	0
GBS SNP	TP46338_T	1	0	NA	NA	0	NA	NA	1	1	0	NA	NA	1	NA	NA	NA	1	NA	NA	0	1	0	1	1	1	1	1	NA	1	0	NA	1	0	1	NA	1	NA	0	1	0	0	1	NA	NA	1	NA	NA	1
GBS SNP	TP124495_T	1	0	1	1	1	0	NA	1	1	0	NA	NA	1	0	1	1	NA	NA	0	1	NA	1	1	NA	0	1	1	NA	NA	0	1	0	NA	1	0	1	NA	0	0	NA	1	0	1	NA	0	0	NA	1
GBS SNP	TP117291_A	1	0	NA	NA	0	NA	NA	NA	1	1	0	1	NA	1	0	0	1	1	NA	1	1	NA	NA	0	1	NA	1	1	1	NA	0	1	0	NA	NA	1	1	NA	NA	0	1	0	0	1	NA	0	NA	NA
GBS SNP	TP7440_T	1	0	NA	1	1	1	1	NA	NA	NA	NA	NA	NA	0	NA	NA	NA	NA	1	0	1	1	NA	1	NA	NA	0	0	NA	0	1	NA	1	1	NA	0	0	0	1	1	NA	0	1	0	1	1	1	1
GBS SNP	TP30316_A	1	0	1	NA	NA	1	0	NA	0	0	NA	1	NA	NA	NA	1	NA	NA	1	0	NA	1	NA	1	1	NA	1	1	NA	1	1	1	1	NA	1	NA	NA	1	0	1	NA	0	1	0	1	NA	NA	NA
GBS SNP	TP82023_A	1	0	1	NA	NA	0	NA	0	0	1	1	NA	NA	1	1	0	1	1	1	1	0	0	0	0	NA	1	NA	1	1	0	NA	NA	1	NA	1	1	1	0	1	0	1	1	0	1	0	0	NA	1
GBS SNP	TP21608_T	1	0	NA	1	NA	0	NA	1	1	NA	NA	NA	1	NA	0	NA	1	NA	1	1	1	0	NA	1	1	1	1	0	1	NA	1	1	0	0	1	1	NA	0	1	1	0	0	NA	0	1	NA	NA	1
GBS SNP	TP9485_T	1	0	NA	0	NA	1	NA	0	0	NA	NA	0	1	1	1	NA	NA	NA	0	NA	1	1	0	NA	1	NA	0	NA	1	NA	0	NA	0	NA	1	1	1	1	0	NA	NA	1	NA	NA	1	NA	NA	0
GBS SNP	TP36483_A	1	0	NA	NA	0	0	NA	0	NA	1	1	NA	0	NA	0	NA	NA	NA	NA	1	NA	NA	0	1	0	1	0	1	1	0	1	NA	1	0	1	1	1	0	1	NA	1	1	0	1	0	0	0	1
GBS SNP	TP17498_C	1	0	1	1	NA	NA	0	1	0	0	1	NA	NA	0	0	0	1	0	1	NA	0	0	0	NA	NA	NA	1	0	1	1	0	0	0	1	0	0	0	0	0	1	0	0	1	1	1	0	NA	0
GBS SNP	TP157705_C	1	0	1	NA	0	NA	NA	NA	NA	NA	1	NA	NA	NA	0	NA	NA	NA	0	1	0	1	1	1	1	1	NA	NA	1	NA	NA	1	1	0	0	0	1	1	NA	1	1	NA	NA	0	1	0	0	1
GBS SNP	TP89169_A	1	0	1	NA	NA	0	0	0	1	0	0	1	0	NA	NA	NA	NA	NA	1	NA	1	1	NA	1	NA	NA	NA	NA	1	1	1	1	0	1	NA	NA	1	0	1	NA	NA	NA	NA	1	0	1	1	1
GBS SNP	TP109169_C	1	0	NA	0	1	1	1	1	1	1	0	0	1	1	0	1	1	0	0	0	1	0	1	0	0	0	0	1	0	1	0	1	1	1	1	1	1	1	1	0	0	1	0	0	NA	0	0	0
GBS SNP	TP133992_T	1	0	NA	NA	NA	0	1	1	1	NA	NA	1	1	0	1	0	1	NA	1	0	NA	1	NA	NA	1	1	NA	NA	1	1	NA	1	NA	1	NA	NA	1	0	NA	NA	0	1	NA	NA	1	0	NA	NA
GBS SNP	TP126431_T	1	0	1	NA	NA	NA	NA	NA	1	NA	1	NA	1	0	NA	1	NA	1	1	0	NA	0	1	1	1	NA	NA	NA	1	1	0	1	0	NA	1	NA	NA	NA	0	0	NA	NA	NA	NA	0	1	1	0
GBS SNP	TP3340_G	1	0	1	1	NA	0	NA	NA	1	0	NA	NA	NA	0	1	0	1	1	1	1	NA	NA	0	NA	1	1	0	1	1	1	1	1	NA	0	0	1	0	1	1	NA	0	1	1	NA	0	1	1	1
GBS SNP	TP95897_T	1	0	NA	NA	NA	NA	1	NA	NA	1	0	NA	NA	0	NA	NA	NA	NA	NA	NA	NA	1	NA	1	0	NA	NA	1	1	0	0	NA	NA	NA	NA	NA	NA	0	1	NA	NA	0	NA	0	1	0	0	1
GBS SNP	TP112691_A	1	0	NA	NA	1	NA	NA	NA	1	NA	NA	1	NA	1	NA	1	1	NA	NA	1	1	1	NA	NA	0	NA	1	NA	NA	1	1	NA	0	0	NA	1	NA	1	0	0	1	0	NA	NA	1	NA	NA	0
GBS SNP	TP110786_C	1	0	NA	NA	1	1	1	NA	NA	0	NA	1	NA	NA	0	1	NA	1	1	1	1	NA	0	NA	0	NA	NA	NA	NA	1	1	NA	NA	NA	1	NA	0	1	0	NA	1	NA	NA	NA	1	NA	NA	0
GBS SNP	TP84523_T	1	0	0	NA	NA	1	0	NA	0	NA	NA	1	NA	NA	1	1	NA	1	NA	NA	1	NA	0	0	1	NA	0	1	NA	NA	1	NA	1	NA	NA	1	NA	1	NA	1	NA	NA	0	0	0	NA	NA	1
GBS SNP	TP51080_T	1	0	1	NA	1	NA	NA	NA	1	NA	1	NA	NA	NA	1	NA	1	1	0	NA	NA	0	0	0	0	NA	NA	NA	1	NA	NA	0	1	NA	1	NA	1	0	1	NA	1	NA	1	1	0	0	0	1
GBS SNP	TP147791_A	1	0	NA	NA	NA	0	NA	0	1	1	1	NA	NA	1	NA	0	NA	NA	1	1	0	NA	0	NA	NA	1	NA	1	1	0	NA	NA	1	NA	1	1	NA	0	1	0	1	NA	NA	1	0	0	0	1
GBS SNP	TP47412_T	1	0	1	1	NA	1	NA	NA	1	NA	1	1	1	NA	NA	1	NA	NA	1	NA	NA	1	0	1	1	0	1	1	1	1	1	NA	1	NA	0	NA	NA	1	0	NA	NA	NA	1	NA	1	NA	0	NA
GBS SNP	TP15276_G	1	0	1	NA	NA	1	NA	1	NA	NA	NA	NA	NA	1	NA	0	NA	NA	1	1	0	0	1	1	1	1	NA	NA	NA	1	NA	1	NA	NA	NA	NA	NA	1	NA	0	0	1	NA	0	0	0	1	1
GBS SNP	TP103747_G	1	0	0	NA	1	NA	0	NA	1	0	NA	1	NA	1	0	0	1	0	NA	1	1	NA	NA	NA	NA	NA	1	NA	NA	0	0	1	1	NA	1	1	1	NA	NA	NA	0	1	1	NA	1	NA	1	NA
GBS SNP	TP134846_G	1	0	NA	0	NA	1	0	NA	NA	1	0	1	0	1	NA	1	1	NA	0	NA	1	NA	0	0	1	1	1	NA	NA	1	NA	1	NA	0	NA	NA	NA	1	NA	1	NA	NA	NA	NA	0	1	NA	NA
GBS SNP	TP5038_G	1	0	0	1	1	0	1	NA	0	0	0	1	NA	0	1	1	1	1	0	1	1	0	0	0	1	1	0	1	0	0	1	0	NA	0	0	1	1	1	0	1	1	0	0	0	NA	0	0	1
GBS SNP	TP147827_C	1	0	NA	NA	NA	0	NA	0	1	1	1	NA	NA	1	0	NA	1	1	1	1	0	0	NA	NA	NA	1	0	NA	1	0	1	1	1	NA	1	1	1	0	0	NA	NA	NA	0	1	0	0	NA	1
GBS SNP	TP5554_A	1	0	1	1	NA	0	NA	1	NA	1	0	NA	NA	NA	1	1	NA	1	NA	NA	NA	1	1	NA	NA	1	1	NA	1	0	1	1	NA	NA	0	1	NA	0	0	1	NA	NA	1	1	NA	0	NA	NA
GBS SNP	TP161065_G	1	0	0	NA	1	1	1	1	0	1	NA	1	1	1	NA	1	NA	NA	NA	NA	0	1	0	1	1	1	NA	NA	1	1	1	1	NA	NA	NA	0	0	0	NA	0	1	1	1	0	1	1	1	NA
GBS SNP	TP60210_C	1	0	0	1	1	0	1	0	0	0	NA	1	0	0	1	1	1	1	0	1	1	0	0	0	1	1	0	1	0	0	1	0	1	0	0	1	1	NA	0	1	1	0	0	0	0	0	0	1
GBS SNP	TP12567_T	1	0	NA	0	0	0	NA	NA	1	NA	1	NA	0	NA	1	0	1	NA	0	1	1	0	0	0	0	0	NA	0	0	0	1	0	NA	1	0	NA	0	1	0	1	1	0	1	1	0	1	0	1
GBS SNP	TP12305_T	1	0	NA	1	NA	0	0	1	NA	NA	0	0	NA	0	0	1	NA	1	1	NA	NA	1	1	NA	NA	NA	0	NA	0	1	NA	0	1	1	0	1	1	0	1	NA	0	NA	NA	NA	0	0	NA	0
GBS SNP	TP127909_T	1	0	NA	NA	NA	0	0	1	NA	NA	1	1	NA	0	NA	0	0	1	1	0	0	NA	0	1	NA	NA	NA	1	1	0	0	NA	1	NA	NA	NA	1	0	1	0	NA	1	NA	1	1	0	1	1
GBS SNP	TP2474_G	1	0	NA	1	NA	NA	NA	NA	NA	1	NA	1	1	1	0	0	NA	0	0	1	NA	0	NA	NA	0	0	NA	0	NA	NA	NA	NA	1	1	1	NA	1	1	1	0	0	1	1	NA	1	1	NA	1
GBS SNP	TP154389_A	1	0	NA	0	NA	1	NA	1	1	NA	NA	NA	1	NA	NA	NA	NA	NA	1	NA	NA	1	0	1	NA	1	NA	1	NA	1	0	0	0	NA	0	NA	NA	NA	1	0	NA	0	NA	1	0	0	NA	NA
GBS SNP	TP66588_C	1	0	NA	NA	NA	NA	NA	NA	NA	0	NA	NA	1	NA	NA	1	NA	1	NA	NA	NA	1	NA	1	0	1	NA	NA	0	1	NA	0	1	NA	NA	1	1	0	NA	NA	0	NA	0	1	0	1	0	NA
GBS SNP	TP83818_C	1	0	1	0	1	NA	NA	1	1	1	0	1	0	1	NA	1	1	1	NA	NA	1	0	NA	NA	1	NA	1	NA	NA	1	NA	1	NA	0	1	NA	NA	1	NA	1	1	NA	0	1	0	1	0	NA
GBS SNP	TP119935_C	1	0	0	1	1	1	1	NA	NA	0	NA	0	NA	0	NA	NA	NA	NA	NA	0	1	1	NA	1	1	NA	0	NA	NA	NA	1	NA	1	1	0	NA	0	NA	NA	1	0	NA	1	0	NA	1	1	1
GBS SNP	TP41170_A	1	0	0	NA	0	0	1	0	1	1	1	0	0	1	NA	1	1	1	0	1	1	0	0	1	0	0	NA	1	1	1	NA	1	1	NA	1	0	1	0	0	NA	1	0	0	0	0	0	1	0
GBS SNP	TP156930_T	1	0	1	NA	NA	NA	NA	NA	1	0	NA	NA	1	0	0	NA	NA	NA	NA	NA	NA	1	0	1	1	NA	1	1	0	NA	NA	1	NA	NA	NA	0	NA	1	0	NA	NA	0	1	0	NA	NA	NA	NA
GBS SNP	TP125943_A	1	0	NA	NA	1	0	NA	NA	1	0	NA	NA	1	1	NA	1	NA	0	1	1	NA	NA	1	NA	0	NA	NA	NA	1	NA	NA	NA	0	NA	1	NA	0	NA	NA	NA	0	1	NA	1	NA	1	1	NA
GBS SNP	TP141358_T	1	0	NA	NA	NA	NA	1	1	1	1	1	1	NA	0	1	1	1	0	NA	NA	0	1	NA	0	1	1	1	1	1	1	0	1	1	1	NA	0	1	0	1	1	0	1	NA	1	1	NA	0	0
GBS SNP	TP86572_G	1	0	NA	NA	NA	NA	NA	NA	NA	1	NA	1	0	NA	NA	0	NA	1	0	NA	NA	NA	1	NA	NA	0	1	NA	0	NA	0	NA	NA	1	1	1	NA	1	1	NA	1	NA	1	0	0	1	1	1
GBS SNP	TP115910_A	1	0	1	NA	0	0	0	1	NA	0	NA	NA	1	NA	0	0	0	0	NA	1	NA	1	NA	NA	NA	NA	NA	NA	1	NA	0	1	NA	NA	NA	NA	1	0	NA	NA	1	NA	NA	0	1	NA	NA	1
GBS SNP	TP73044_T	1	0	0	0	NA	NA	NA	NA	0	NA	0	NA	1	NA	1	NA	NA	1	1	0	NA	NA	1	1	NA	1	NA	NA	NA	0	0	NA	0	1	1	1	NA	0	NA	NA	NA	1	1	NA	1	NA	0	NA
GBS SNP	TP8701_C	1	0	1	1	0	0	1	0	1	0	1	0	0	1	1	1	1	1	0	1	1	NA	0	1	0	0	0	1	0	0	1	1	1	1	1	NA	0	1	1	1	1	0	NA	1	NA	1	1	1
GBS SNP	TP140350_C	1	0	NA	1	NA	0	0	0	NA	NA	1	NA	NA	NA	1	NA	1	1	0	1	1	1	0	NA	NA	0	0	1	0	0	1	NA	1	0	1	NA	NA	1	1	NA	1	NA	NA	1	0	0	1	1
GBS SNP	TP73968_G	1	0	NA	1	0	NA	NA	1	NA	1	0	1	1	NA	0	0	NA	NA	NA	1	1	0	NA	1	1	NA	1	NA	NA	NA	1	1	0	NA	1	1	1	NA	NA	1	NA	1	NA	NA	1	0	NA	0
GBS SNP	TP144208_A	1	0	1	NA	NA	NA	NA	1	NA	NA	0	NA	NA	0	1	1	1	1	1	0	1	0	NA	1	1	1	NA	NA	0	1	NA	NA	1	1	NA	NA	NA	1	0	NA	1	NA	1	1	0	NA	0	0
GBS SNP	TP132109_A	1	0	0	NA	0	0	NA	0	NA	NA	0	0	0	NA	1	NA	NA	1	NA	NA	1	0	0	1	0	0	1	1	0	0	1	0	NA	NA	1	1	0	1	0	1	NA	0	1	1	0	1	1	1
GBS SNP	TP31246_A	1	0	0	1	NA	0	0	NA	1	1	NA	1	1	0	0	NA	1	0	1	NA	1	NA	NA	1	1	NA	1	1	1	NA	NA	1	0	1	1	NA	1	NA	1	1	NA	1	NA	0	1	0	NA	1
GBS SNP	TP21716_T	1	0	NA	NA	1	1	NA	0	NA	1	NA	NA	1	1	NA	1	NA	NA	0	1	NA	1	0	NA	1	1	0	0	1	1	1	1	0	NA	NA	0	NA	1	NA	0	NA	1	NA	NA	1	1	1	NA
GBS SNP	TP1555_A	1	0	0	1	1	NA	1	NA	1	NA	0	NA	1	NA	1	0	0	1	1	0	0	NA	0	NA	1	NA	0	1	NA	NA	1	1	1	NA	NA	0	0	0	NA	1	1	0	NA	0	1	1	0	NA
GBS SNP	TP75087_G	1	0	NA	1	1	1	1	NA	1	0	0	NA	1	NA	1	0	NA	1	1	1	0	1	NA	NA	1	NA	0	NA	NA	0	1	NA	NA	NA	1	NA	NA	0	0	1	1	NA	1	0	NA	1	NA	NA
GBS SNP	TP55197_G	1	0	NA	0	1	1	1	NA	0	NA	1	NA	NA	NA	NA	NA	NA	NA	NA	1	NA	1	0	NA	NA	0	0	1	1	NA	1	NA	0	1	1	NA	NA	1	NA	NA	NA	NA	1	NA	0	1	1	NA
GBS SNP	TP69138_C	1	0	1	1	NA	0	0	0	1	0	1	0	0	NA	0	0	1	NA	0	1	1	0	NA	1	0	0	1	NA	0	0	1	0	1	1	1	1	0	1	0	NA	1	0	1	1	0	1	1	1
GBS SNP	TP142028_G	1	0	1	NA	1	1	1	1	1	NA	1	NA	0	1	1	NA	NA	NA	NA	NA	0	0	NA	1	NA	0	0	NA	NA	1	1	1	NA	1	1	0	NA	1	0	NA	1	1	1	NA	0	NA	1	0
GBS SNP	TP110879_C	1	0	NA	NA	1	1	NA	1	NA	NA	NA	0	1	0	0	1	NA	NA	1	NA	NA	1	0	1	1	NA	0	1	NA	1	0	0	NA	NA	0	1	0	1	1	NA	NA	0	NA	1	NA	0	1	NA
GBS SNP	TP142679_T	1	0	NA	NA	0	NA	NA	1	NA	1	NA	NA	NA	1	NA	0	NA	1	NA	NA	NA	1	1	NA	NA	NA	1	NA	NA	0	0	0	NA	1	NA	1	NA	1	NA	0	1	NA	NA	NA	0	NA	NA	1
GBS SNP	TP93046_G	1	0	1	1	0	0	1	0	0	NA	0	1	0	0	NA	1	0	NA	NA	NA	1	1	NA	NA	NA	0	NA	NA	0	0	0	0	NA	NA	NA	NA	NA	0	0	NA	1	1	NA	1	1	1	0	0
GBS SNP	TP109422_G	1	0	1	NA	0	NA	0	1	0	1	1	1	NA	1	0	NA	0	NA	1	0	0	0	0	1	1	0	0	1	0	NA	0	0	1	1	NA	NA	1	0	1	NA	NA	1	0	NA	NA	NA	0	1
GBS SNP	TP75896_T	1	0	NA	1	NA	0	1	NA	NA	NA	1	1	1	1	1	0	NA	NA	1	NA	1	1	NA	1	NA	0	0	0	NA	1	1	1	0	1	1	NA	0	1	1	NA	NA	1	0	NA	1	NA	1	0
GBS SNP	TP70132_A	1	0	NA	NA	1	1	1	1	1	NA	NA	NA	0	1	NA	NA	NA	NA	NA	NA	1	NA	1	1	NA	1	1	0	0	NA	NA	NA	0	NA	NA	1	1	1	NA	NA	1	1	1	NA	1	NA	1	0
GBS SNP	TP14206_G	1	0	0	NA	0	NA	0	1	1	1	1	1	1	NA	1	NA	1	NA	1	0	NA	NA	1	0	NA	1	1	1	1	1	NA	1	1	1	NA	0	1	0	1	1	NA	NA	NA	1	NA	0	0	NA
GBS SNP	TP48914_C	1	0	1	1	NA	1	NA	1	NA	1	NA	NA	1	1	1	1	NA	1	0	NA	NA	1	0	NA	1	NA	0	NA	0	NA	0	0	NA	0	NA	0	0	NA	NA	0	1	1	1	1	1	NA	1	0
GBS SNP	TP35471_G	1	0	NA	NA	1	NA	NA	1	1	NA	1	1	0	1	0	NA	1	NA	NA	1	1	NA	1	1	0	NA	0	1	NA	0	NA	1	NA	NA	1	1	1	1	0	NA	1	1	NA	NA	1	0	1	0
GBS SNP	TP147039_G	1	0	NA	1	NA	0	1	0	NA	1	NA	1	1	1	NA	NA	1	1	NA	1	0	NA	NA	NA	NA	NA	NA	0	NA	1	1	NA	NA	NA	NA	NA	1	NA	1	NA	1	0	NA	NA	0	NA	1	1
GBS SNP	TP88159_G	1	0	1	1	0	0	1	0	1	0	1	0	0	1	1	1	1	1	0	1	1	1	0	NA	0	0	0	1	0	0	NA	1	1	1	1	1	0	1	1	1	1	0	1	1	0	1	1	1
GBS SNP	TP82677_C	1	0	NA	1	1	1	1	NA	NA	NA	1	NA	1	NA	NA	NA	NA	NA	NA	1	NA	1	0	NA	0	0	NA	1	1	1	1	NA	0	1	1	NA	NA	1	NA	0	0	1	1	NA	0	NA	1	NA
GBS SNP	TP85021_T	1	0	NA	1	NA	NA	NA	0	0	1	NA	NA	1	0	0	NA	NA	0	NA	0	1	1	1	1	NA	NA	1	NA	NA	NA	1	0	0	1	NA	0	NA	0	1	NA	NA	NA	0	0	NA	1	1	NA
GBS SNP	TP53759_T	1	0	NA	NA	1	1	1	NA	NA	NA	1	NA	1	1	0	NA	NA	0	0	NA	0	1	0	NA	0	NA	1	1	1	NA	1	NA	0	NA	NA	1	NA	1	1	NA	NA	1	NA	NA	1	NA	NA	NA
GBS SNP	TP151939_C	1	0	1	0	1	0	NA	0	NA	1	1	NA	0	NA	1	0	1	1	1	1	0	NA	0	NA	0	1	NA	1	1	0	0	NA	NA	NA	1	0	1	NA	1	NA	1	1	0	1	0	0	NA	1
GBS SNP	TP159466_C	1	0	1	NA	1	1	NA	1	NA	NA	1	1	0	1	0	1	1	NA	NA	1	NA	NA	1	1	NA	1	0	NA	NA	0	NA	1	0	NA	1	NA	NA	1	0	NA	1	1	NA	NA	1	0	NA	0
GBS SNP	TP14318_A	1	0	NA	NA	1	1	1	1	NA	NA	NA	1	NA	1	0	NA	NA	NA	NA	1	0	NA	1	NA	NA	NA	0	0	0	0	NA	NA	0	NA	1	1	1	NA	NA	0	1	1	1	NA	1	0	1	NA
GBS SNP	TP28868_C	1	0	NA	1	NA	0	1	NA	0	0	NA	0	1	1	1	0	NA	NA	0	1	1	0	0	1	NA	NA	1	NA	NA	NA	NA	0	1	1	1	0	0	1	0	1	NA	NA	1	0	1	0	NA	0
GBS SNP	TP34859_T	1	0	NA	1	0	0	0	NA	1	0	NA	NA	0	1	1	0	1	1	0	NA	NA	1	0	1	NA	0	1	NA	0	0	1	NA	1	1	1	1	0	1	0	NA	0	NA	NA	NA	0	1	1	1
GBS SNP	TP69601_A	1	0	1	0	1	NA	1	1	NA	NA	1	NA	NA	NA	1	NA	NA	1	NA	1	NA	1	1	0	NA	1	1	NA	1	NA	NA	0	0	NA	NA	1	0	0	0	NA	1	0	1	NA	NA	0	NA	1
GBS SNP	TP134101_A	1	0	1	1	0	0	0	0	1	0	1	0	0	1	1	0	1	1	0	1	1	0	0	NA	0	0	NA	1	0	0	1	0	1	1	1	1	0	1	0	NA	1	0	1	0	0	1	1	1
GBS SNP	TP84431_G	1	0	0	NA	NA	NA	NA	1	NA	NA	1	NA	NA	NA	1	NA	1	NA	1	NA	0	1	NA	NA	1	NA	1	NA	NA	1	0	1	1	1	NA	NA	1	NA	1	1	0	NA	NA	NA	NA	0	0	0
GBS SNP	TP149019_T	1	0	0	1	NA	1	1	NA	NA	NA	NA	0	1	NA	NA	0	NA	NA	1	0	1	1	1	1	NA	NA	NA	NA	NA	NA	1	0	1	1	NA	NA	0	0	1	NA	NA	0	1	NA	1	1	1	1
GBS SNP	TP134943_A	1	0	1	0	0	0	0	0	1	0	1	0	0	1	1	0	1	1	0	1	1	0	0	1	0	0	1	1	0	0	1	0	NA	1	1	1	0	1	0	NA	1	0	1	1	0	1	1	1
GBS SNP	TP150917_A	1	0	NA	1	1	NA	NA	1	NA	0	NA	0	1	NA	NA	1	NA	1	NA	1	0	1	NA	NA	NA	1	NA	0	1	NA	1	0	NA	NA	NA	1	NA	NA	NA	1	0	NA	NA	NA	0	0	NA	1
GBS SNP	TP11551_T	1	0	1	NA	NA	NA	1	1	NA	1	NA	1	1	1	NA	NA	NA	0	1	1	0	NA	1	1	1	1	NA	NA	1	1	0	NA	1	NA	1	NA	0	1	NA	NA	0	NA	NA	NA	0	1	1	1
GBS SNP	TP114231_G	1	0	NA	NA	NA	1	NA	NA	NA	1	NA	NA	0	1	NA	NA	NA	1	NA	1	1	NA	0	NA	NA	NA	NA	1	NA	1	NA	1	1	NA	NA	1	1	1	0	1	1	NA	NA	NA	NA	1	NA	0
GBS SNP	TP14974_G	1	0	NA	1	1	1	1	0	NA	1	0	0	1	NA	0	0	NA	NA	NA	0	1	1	1	1	1	NA	0	NA	NA	NA	1	0	1	1	NA	0	0	0	1	1	0	NA	0	0	1	1	1	1
GBS SNP	TP168260_G	1	0	0	1	0	0	0	0	1	0	0	0	0	1	1	0	1	1	0	1	1	0	0	NA	0	0	1	1	0	0	1	0	1	1	1	NA	0	1	0	1	1	0	1	1	NA	1	1	1
GBS SNP	TP102909_G	1	0	NA	NA	NA	NA	1	0	0	1	0	NA	1	NA	NA	NA	NA	NA	NA	0	0	1	NA	1	1	0	1	1	1	NA	1	0	0	1	1	1	0	0	NA	NA	NA	NA	1	0	NA	1	1	1
GBS SNP	TP151567_T	1	0	1	1	0	0	0	0	1	0	1	0	0	1	NA	0	1	1	0	1	1	0	0	NA	0	0	1	1	0	0	1	0	1	1	0	NA	0	1	0	1	1	0	1	1	0	1	1	1
GBS SNP	TP121819_G	1	0	NA	NA	0	NA	NA	0	1	NA	1	0	NA	1	1	0	1	1	0	1	NA	0	0	1	0	0	0	1	0	0	1	0	1	1	0	1	NA	1	0	NA	1	0	1	1	0	1	0	1
GBS SNP	TP142554_A	1	0	NA	NA	0	NA	1	0	0	NA	0	1	1	NA	0	1	1	NA	1	NA	0	1	0	1	1	NA	NA	1	1	1	1	NA	1	1	NA	NA	NA	1	NA	1	NA	NA	NA	0	0	NA	NA	1
GBS SNP	TP39410_G	1	0	1	1	0	0	0	0	1	0	1	0	0	1	1	0	1	1	0	1	0	0	0	NA	0	0	1	1	NA	0	1	0	NA	1	1	1	0	NA	0	NA	1	0	1	1	0	1	1	1
GBS SNP	TP135255_C	1	0	NA	NA	NA	1	1	0	0	NA	0	1	1	NA	1	0	1	1	NA	NA	NA	NA	NA	0	1	0	NA	1	NA	1	1	NA	NA	1	1	NA	1	1	1	NA	NA	NA	NA	0	NA	NA	NA	NA
GBS SNP	TP30148_T	1	0	NA	NA	1	NA	NA	NA	NA	1	1	NA	NA	NA	0	NA	1	NA	NA	NA	NA	1	0	1	1	NA	NA	1	NA	1	1	0	1	NA	NA	NA	1	NA	NA	NA	1	1	1	NA	0	0	1	NA
GBS SNP	TP162797_T	1	0	0	NA	1	NA	1	NA	1	0	NA	1	0	1	0	1	1	NA	1	1	1	1	NA	1	NA	1	1	NA	NA	1	NA	0	NA	NA	1	1	NA	0	NA	0	0	NA	1	NA	1	1	1	1
GBS SNP	TP151055_A	1	0	NA	1	NA	NA	1	1	0	1	0	NA	NA	NA	NA	0	NA	NA	NA	NA	0	1	NA	1	1	1	1	NA	NA	0	1	1	NA	0	NA	1	1	NA	NA	NA	NA	NA	NA	1	1	NA	NA	NA
GBS SNP	TP14315_G	1	0	NA	NA	NA	NA	NA	NA	1	0	NA	1	NA	0	NA	NA	0	0	NA	1	NA	NA	1	NA	NA	NA	NA	0	1	0	1	1	NA	NA	0	NA	NA	0	1	NA	0	NA	0	1	0	1	1	NA
GBS SNP	TP60793_T	1	0	1	1	0	0	0	0	1	0	1	0	0	1	1	0	NA	0	0	1	1	0	0	1	0	0	1	1	0	0	NA	0	1	1	1	NA	0	1	0	1	1	0	1	1	0	1	1	1
GBS SNP	TP34662_A	1	0	0	1	1	1	NA	NA	NA	1	1	NA	0	NA	NA	NA	NA	NA	NA	1	1	1	1	NA	NA	NA	1	NA	0	1	NA	NA	1	NA	NA	0	0	NA	0	NA	1	0	0	0	1	0	0	1
GBS SNP	TP158532_C	1	0	1	NA	NA	1	NA	1	1	NA	0	1	NA	1	NA	1	1	NA	0	1	1	NA	0	NA	NA	1	NA	0	1	1	NA	NA	1	NA	1	NA	0	1	0	1	1	0	NA	1	NA	1	NA	0
GBS SNP	TP144053_A	1	0	NA	0	1	NA	1	NA	0	0	NA	1	NA	NA	1	NA	1	NA	0	NA	NA	0	0	NA	1	1	0	1	0	NA	1	NA	1	NA	NA	1	NA	1	NA	1	NA	NA	NA	NA	0	NA	NA	1
GBS SNP	TP146052_T	1	0	1	1	0	NA	0	NA	1	0	NA	NA	0	1	1	0	0	1	0	1	1	NA	0	1	0	0	1	1	0	0	1	0	1	1	1	1	0	1	0	1	NA	0	1	1	0	1	1	1
GBS SNP	TP100260_C	1	0	NA	1	0	NA	1	1	1	NA	1	1	NA	NA	1	NA	NA	NA	1	NA	0	1	NA	0	1	1	0	NA	NA	0	NA	0	1	NA	NA	1	0	1	1	1	NA	NA	NA	0	NA	NA	NA	1
GBS SNP	TP97661_A	1	0	1	1	0	0	0	0	1	0	1	0	NA	1	1	0	1	1	NA	NA	1	0	0	1	NA	0	1	1	0	0	1	0	1	1	NA	NA	0	1	0	1	1	NA	1	NA	0	1	1	1
GBS SNP	TP120233_A	1	0	1	NA	NA	0	0	0	1	0	1	0	0	1	1	0	1	1	0	1	1	0	0	1	0	0	1	1	0	0	1	0	1	NA	NA	0	0	1	0	1	1	0	1	1	0	1	1	1
GBS SNP	TP167685_A	1	0	0	NA	0	0	NA	1	NA	1	NA	NA	NA	NA	NA	NA	NA	1	0	0	0	1	NA	1	NA	1	0	0	NA	0	NA	NA	1	1	NA	1	1	0	1	NA	NA	NA	NA	1	0	NA	NA	NA
GBS SNP	TP30463_C	1	0	1	NA	0	0	0	1	NA	NA	1	1	NA	0	NA	0	NA	0	1	0	NA	NA	NA	1	1	NA	0	1	NA	NA	0	NA	1	NA	NA	0	1	0	1	0	NA	1	0	1	1	0	0	1
GBS SNP	TP54201_A	1	0	1	1	0	0	0	NA	1	0	0	NA	NA	NA	1	0	1	1	1	0	0	1	NA	1	1	1	1	1	1	1	1	NA	0	0	1	1	NA	1	1	0	0	1	1	1	NA	1	1	1
GBS SNP	TP109656_G	1	0	0	1	NA	1	1	1	NA	1	1	1	NA	NA	1	1	NA	0	1	NA	NA	NA	1	1	1	1	0	NA	0	1	NA	1	1	NA	NA	1	NA	1	NA	1	NA	1	NA	1	NA	NA	NA	NA
GBS SNP	TP67014_A	1	0	1	0	NA	0	NA	1	NA	NA	NA	1	NA	NA	NA	0	NA	NA	1	0	NA	NA	NA	1	NA	NA	0	1	1	0	NA	1	1	NA	NA	NA	1	NA	1	0	NA	1	NA	0	1	NA	1	1
GBS SNP	TP120235_A	1	0	1	1	0	0	0	0	1	0	NA	0	0	1	NA	0	1	1	0	NA	NA	0	0	1	0	0	1	1	0	0	1	0	1	NA	1	1	NA	1	0	1	1	0	1	NA	0	1	1	NA
GBS SNP	TP39735_T	1	0	1	NA	NA	NA	NA	0	1	1	NA	0	0	1	NA	NA	1	1	1	1	0	0	NA	1	0	0	0	1	NA	NA	1	1	NA	NA	0	1	1	0	1	0	1	1	0	NA	0	0	NA	1
GBS SNP	TP88360_C	1	0	NA	NA	1	1	NA	NA	NA	1	1	0	NA	NA	NA	0	NA	0	NA	NA	NA	1	1	0	NA	1	1	NA	1	NA	NA	NA	1	0	0	0	NA	NA	0	NA	1	NA	NA	NA	1	NA	0	1
GBS SNP	TP105557_A	1	0	1	NA	0	0	0	0	1	0	1	NA	0	1	1	0	1	1	0	1	1	NA	0	1	0	0	1	1	0	0	1	0	1	1	NA	1	0	NA	0	1	1	0	1	1	0	1	1	1
GBS SNP	TP88970_A	1	0	NA	NA	NA	0	NA	NA	1	NA	0	NA	0	NA	1	0	1	1	NA	1	1	NA	0	1	0	0	1	NA	0	0	NA	0	1	1	1	1	NA	1	0	NA	NA	NA	NA	NA	0	1	1	1
GBS SNP	TP101117_C	1	0	1	1	0	0	NA	0	1	NA	1	NA	NA	1	1	0	1	1	0	1	1	0	0	NA	NA	0	NA	1	0	0	1	0	1	1	1	1	0	0	0	1	1	NA	NA	1	0	1	1	1
GBS SNP	TP146251_A	1	0	NA	1	NA	0	NA	NA	1	1	1	NA	NA	1	1	1	1	NA	NA	NA	NA	NA	1	1	1	NA	NA	1	NA	NA	1	1	1	NA	NA	1	1	NA	1	NA	NA	NA	NA	1	1	NA	0	1
GBS SNP	TP57588_C	1	0	NA	NA	NA	NA	NA	NA	0	0	NA	NA	NA	NA	NA	NA	NA	1	NA	1	NA	1	1	NA	NA	1	NA	0	1	1	NA	NA	NA	NA	NA	0	NA	1	NA	NA	1	NA	NA	1	1	1	0	NA
GBS SNP	TP110197_T	1	0	1	NA	NA	1	1	0	0	0	0	1	1	1	1	NA	1	1	0	1	1	1	0	1	0	0	1	NA	NA	1	1	NA	NA	NA	1	1	0	NA	1	0	NA	0	1	1	NA	1	1	1
GBS SNP	TP60537_T	1	0	0	0	NA	1	1	1	1	1	1	1	1	1	1	1	1	0	NA	1	0	1	NA	1	1	1	1	1	1	1	1	1	1	NA	0	0	1	1	1	1	1	1	1	NA	1	1	1	0
GBS SNP	TP146684_G	1	0	1	1	0	0	0	NA	1	0	NA	0	0	NA	NA	0	1	1	0	1	0	0	0	1	0	0	1	1	0	0	1	0	1	1	1	1	0	1	0	1	1	0	1	1	0	1	1	1
GBS SNP	TP47682_T	1	0	NA	1	1	1	1	NA	1	NA	NA	0	1	0	0	1	NA	NA	NA	NA	0	0	NA	1	NA	NA	NA	0	NA	1	NA	1	0	1	1	1	0	NA	0	0	NA	NA	NA	NA	NA	1	1	NA
GBS SNP	TP38902_T	1	0	1	NA	NA	NA	1	NA	0	NA	NA	1	1	NA	1	1	NA	1	1	NA	0	1	1	0	1	NA	NA	1	0	NA	NA	NA	1	NA	NA	1	NA	NA	1	NA	NA	0	1	1	0	NA	1	0
GBS SNP	TP141272_C	1	0	1	NA	NA	1	1	NA	1	0	NA	1	1	0	1	NA	1	NA	NA	0	1	0	1	NA	1	NA	NA	1	1	1	NA	1	1	NA	NA	NA	1	1	1	1	NA	1	NA	1	1	NA	NA	NA
GBS SNP	TP148311_T	1	0	1	NA	NA	1	NA	1	1	1	NA	NA	NA	NA	NA	NA	1	1	0	1	NA	NA	0	NA	1	NA	1	1	1	1	0	1	1	0	NA	NA	NA	1	NA	1	NA	0	0	NA	0	NA	NA	0
GBS SNP	TP25671_T	1	0	1	NA	NA	NA	NA	NA	1	1	NA	NA	1	0	1	0	NA	0	NA	NA	0	1	0	NA	1	NA	1	NA	1	1	0	1	0	0	NA	1	1	NA	0	NA	NA	1	NA	0	1	1	NA	NA
GBS SNP	TP15398_C	1	0	NA	NA	0	1	NA	NA	1	NA	1	NA	0	NA	0	NA	1	NA	1	NA	NA	NA	0	1	NA	NA	1	NA	NA	1	NA	0	NA	1	0	NA	NA	NA	0	1	NA	0	NA	1	1	0	NA	NA
GBS SNP	TP108381_A	1	0	NA	NA	NA	NA	NA	NA	1	NA	NA	0	1	0	1	NA	NA	NA	0	1	NA	0	1	0	NA	NA	NA	1	NA	NA	1	1	0	NA	1	1	NA	NA	1	0	1	NA	1	1	1	1	NA	NA
GBS SNP	TP104960_A	1	0	NA	0	1	NA	NA	1	NA	1	1	0	0	1	NA	0	1	NA	NA	NA	0	1	NA	1	1	0	1	NA	1	1	1	NA	1	0	NA	1	1	1	NA	NA	1	1	1	1	NA	NA	1	1
GBS SNP	TP64539_A	1	0	1	1	0	0	0	0	1	0	1	0	0	1	1	0	1	NA	0	1	1	0	0	NA	NA	0	1	NA	0	0	1	0	1	1	1	1	0	1	0	1	1	0	1	NA	0	1	NA	1
GBS SNP	TP39926_C	1	0	1	NA	NA	0	NA	NA	NA	0	0	NA	1	0	1	NA	NA	1	1	NA	1	NA	NA	1	NA	1	NA	0	NA	1	0	1	1	1	NA	NA	0	1	NA	NA	NA	1	NA	1	NA	NA	NA	NA
GBS SNP	TP110150_C	1	0	NA	1	0	0	0	0	1	0	1	0	NA	1	1	0	0	1	0	1	1	NA	0	1	0	0	1	1	0	0	1	0	1	1	1	1	0	1	0	1	NA	0	1	1	0	1	1	1
GBS SNP	TP29252_A	1	0	NA	0	NA	NA	0	1	1	1	0	1	1	NA	NA	NA	1	NA	NA	1	1	NA	1	1	1	1	NA	1	1	NA	NA	1	NA	1	NA	1	1	0	1	1	NA	1	NA	NA	1	NA	0	1
GBS SNP	TP155402_A	1	0	1	1	1	NA	NA	0	0	NA	NA	NA	1	1	1	NA	0	0	NA	NA	NA	1	NA	NA	NA	0	NA	NA	NA	NA	1	NA	NA	1	NA	NA	NA	1	0	1	0	NA	1	1	NA	1	1	1
GBS SNP	TP1355_C	1	0	1	NA	NA	NA	1	NA	0	1	0	1	1	1	NA	1	1	1	1	NA	0	NA	0	1	NA	NA	NA	NA	0	NA	NA	NA	1	NA	NA	1	1	NA	1	NA	NA	NA	1	1	NA	0	1	NA
GBS SNP	TP80003_T	1	0	1	NA	NA	1	NA	0	NA	1	NA	0	NA	1	NA	NA	NA	NA	1	0	NA	NA	1	1	NA	NA	NA	1	1	NA	0	NA	NA	0	NA	NA	NA	0	1	NA	NA	1	NA	1	NA	NA	NA	NA
GBS SNP	TP149157_A	1	0	1	1	NA	0	NA	NA	NA	NA	NA	0	1	NA	1	NA	NA	1	NA	NA	NA	1	1	0	NA	NA	1	NA	NA	NA	1	0	NA	NA	0	NA	NA	NA	1	1	NA	NA	1	1	NA	0	NA	1
GBS SNP	TP13475_C	1	0	NA	NA	NA	NA	0	NA	1	NA	1	NA	1	1	1	1	NA	NA	NA	1	1	1	1	NA	0	0	NA	1	NA	NA	1	NA	NA	NA	1	1	1	0	1	0	1	1	1	1	1	1	NA	NA
GBS SNP	TP152756_A	1	0	NA	1	0	NA	0	0	1	0	1	NA	0	1	1	0	1	1	0	1	NA	0	NA	0	0	0	1	1	0	0	1	0	1	0	1	1	NA	1	0	1	1	0	1	1	0	1	NA	1
GBS SNP	TP142990_C	1	0	1	0	NA	NA	NA	1	1	0	1	NA	0	NA	NA	1	1	0	0	NA	1	NA	1	NA	NA	NA	NA	1	NA	0	NA	1	0	NA	1	1	1	1	NA	NA	1	1	1	NA	1	0	1	0
GBS SNP	TP118284_T	1	0	0	NA	NA	NA	NA	1	NA	NA	0	NA	0	1	NA	0	1	NA	NA	NA	0	1	0	NA	1	1	NA	1	NA	NA	1	1	1	NA	NA	1	NA	1	1	NA	NA	NA	NA	1	1	NA	NA	0
GBS SNP	TP78112_G	1	0	NA	1	NA	1	1	NA	NA	NA	NA	NA	0	1	1	0	NA	NA	NA	0	NA	1	NA	NA	1	NA	1	NA	1	NA	1	1	NA	NA	NA	NA	0	0	NA	1	1	0	1	NA	1	NA	NA	NA
GBS SNP	TP146628_T	1	0	1	NA	NA	1	NA	1	NA	1	NA	0	NA	1	0	1	NA	NA	1	0	NA	NA	1	1	NA	NA	0	0	1	NA	0	0	1	0	1	NA	NA	0	1	NA	NA	1	NA	1	NA	1	NA	NA
GBS SNP	TP77663_G	1	0	NA	1	NA	NA	1	1	NA	1	0	0	NA	1	1	NA	1	1	0	1	0	0	0	NA	1	NA	1	0	1	NA	1	1	1	0	NA	1	1	1	1	NA	1	1	1	1	1	0	NA	NA
GBS SNP	TP10499_A	1	0	NA	NA	NA	1	NA	NA	NA	NA	NA	NA	1	1	1	NA	NA	1	NA	1	0	0	0	0	NA	NA	NA	1	1	NA	1	NA	NA	NA	1	NA	1	1	1	NA	1	NA	NA	0	NA	NA	NA	NA
GBS SNP	TP157691_C	1	0	NA	NA	NA	1	NA	NA	1	0	NA	1	1	0	1	NA	NA	1	1	1	0	1	NA	0	1	0	NA	NA	NA	NA	1	NA	1	NA	1	0	0	0	0	1	1	NA	1	NA	1	1	NA	NA
GBS SNP	TP165926_T	1	0	1	NA	NA	1	NA	1	NA	1	NA	NA	1	NA	NA	NA	0	0	1	NA	NA	0	1	1	NA	1	0	NA	NA	1	NA	NA	1	NA	NA	NA	NA	NA	1	0	0	NA	0	NA	NA	1	1	1
GBS SNP	TP26987_G	1	0	1	NA	NA	1	NA	NA	NA	1	NA	NA	1	1	1	NA	1	1	NA	1	NA	0	0	NA	0	NA	NA	NA	1	1	1	NA	1	NA	1	NA	NA	1	NA	1	NA	1	0	NA	0	1	1	1
GBS SNP	TP144853_C	1	0	1	1	0	0	NA	0	NA	1	1	NA	NA	0	1	1	NA	0	1	NA	1	1	NA	NA	NA	0	NA	0	NA	0	1	NA	1	NA	NA	NA	NA	NA	0	NA	1	NA	1	1	1	1	NA	NA
GBS SNP	TP85591_A	1	0	1	NA	NA	0	NA	1	0	NA	0	NA	1	1	0	NA	0	0	0	1	0	1	1	1	1	1	NA	NA	1	0	1	1	1	0	NA	0	NA	1	0	0	1	NA	NA	0	1	NA	0	1
GBS SNP	TP148407_G	1	0	1	NA	0	1	0	0	0	1	0	0	1	1	1	1	1	1	0	0	0	1	0	0	0	NA	1	1	NA	NA	1	0	1	NA	1	0	0	0	0	NA	1	1	1	1	NA	1	NA	0
GBS SNP	TP96999_C	1	0	NA	1	NA	NA	0	NA	1	0	1	NA	0	1	1	0	1	NA	0	1	1	NA	0	1	0	0	1	1	NA	0	1	0	1	1	1	1	0	1	0	1	1	0	1	1	0	NA	1	1
GBS SNP	TP34528_C	1	0	1	0	NA	NA	0	1	NA	NA	1	NA	NA	NA	NA	0	NA	0	1	NA	NA	NA	NA	NA	NA	NA	NA	1	1	0	NA	1	1	NA	NA	0	1	0	1	0	NA	1	NA	NA	1	NA	NA	1
GBS SNP	TP114453_T	1	0	NA	1	NA	1	NA	NA	NA	NA	NA	0	NA	NA	NA	0	NA	NA	NA	0	1	1	1	1	1	NA	0	NA	NA	0	1	NA	1	1	NA	NA	0	0	1	1	NA	0	NA	NA	1	1	1	NA
GBS SNP	TP113965_G	1	0	1	1	0	0	0	NA	1	0	1	0	0	1	1	0	NA	1	0	1	NA	0	0	1	0	NA	1	1	0	NA	1	0	1	1	1	1	0	NA	0	1	1	0	1	1	0	1	1	1
SSR	mtic343_150	0	1	0	1	1	1	1	0	1	1	0	1	0	0	1	1	1	1	1	0	0	1	0	1	0	0	1	1	0	0	1	1	0	0	1	0	1	0	0	1	0	1	0	1	0	1	0	NA
SSR	mtic343_152	0	1	1	0	0	1	1	0	1	0	0	1	1	1	1	0	0	1	1	1	1	1	0	1	1	0	0	0	1	0	1	1	1	0	0	1	1	1	1	0	1	1	1	0	0	1	1	NA
SSR	aj388952_217	0	1	0	NA	NA	NA	NA	NA	NA	0	1	NA	NA	0	0	NA	1	0	0	0	0	0	0	NA	NA	1	0	NA	1	1	0	0	1	0	1	NA	NA	1	1	0	1	0	1	0	0	1	0	NA
SSR	aw310_352	0	1	1	1	1	0	1	0	1	0	1	0	0	1	1	1	0	0	1	0	1	1	0	1	0	0	0	0	0	0	1	1	0	0	1	1	1	1	1	1	0	1	1	0	1	0	NA	0
SSR	bf207_157	0	1	1	1	1	0	0	1	1	0	1	1	0	0	0	1	0	1	0	0	1	1	1	1	0	0	1	0	0	0	0	0	0	1	0	0	0	1	1	0	1	1	1	1	1	1	1	1
SSR	aw290_196	0	1	0	1	1	0	0	0	1	0	0	1	0	1	1	1	1	1	0	1	1	1	1	0	0	0	1	1	1	0	1	0	0	0	0	1	1	1	0	0	1	1	1	1	0	1	0	1
SSR	bi111_304	0	1	0	1	0	0	1	1	0	1	0	0	1	1	0	1	0	1	1	1	1	0	0	0	1	0	1	0	1	1	0	0	0	0	0	1	0	1	1	1	0	1	1	0	1	1	1	1
SSR	aw373_133	0	1	1	0	1	1	1	0	0	0	0	1	1	1	0	1	1	1	0	0	1	0	0	1	1	1	0	0	1	1	1	1	0	1	0	0	0	0	0	1	0	0	0	0	1	0	0	0
SSR	aw373_146	0	1	1	1	0	1	0	1	1	0	1	1	0	1	0	0	0	0	1	1	1	0	0	0	0	1	0	1	0	0	0	1	1	0	1	1	1	1	1	1	1	1	0	0	1	1	0	1
SSR	aw694047_243	0	1	0	1	0	1	0	1	0	1	0	0	0	0	0	0	0	0	0	0	0	0	0	0	0	0	0	0	0	1	0	1	0	1	1	1	0	0	0	0	0	0	0	1	0	1	0	0
SSR	mtic345_150	0	1	0	1	1	1	1	0	1	1	0	1	0	0	1	1	1	1	1	0	0	1	0	1	0	0	1	1	0	0	1	1	0	0	1	0	1	0	0	1	0	1	0	1	0	1	0	1
SSR	mtic345_152	0	1	1	0	0	1	1	0	1	0	0	1	1	1	1	0	0	1	1	1	1	1	0	1	1	0	0	0	1	0	1	1	1	0	0	1	1	1	1	0	1	1	1	0	0	1	1	0
SSR	al369471_194	0	1	1	0	0	1	0	1	1	0	1	0	0	0	1	0	1	0	0	0	1	0	0	1	1	1	0	0	1	1	0	0	1	0	1	1	0	1	1	0	1	0	1	0	0	1	0	0
SSR	al369471_197	0	1	0	0	0	0	1	0	1	1	0	1	1	1	1	0	0	0	1	0	0	1	1	0	0	0	1	1	0	1	0	1	1	0	0	1	1	0	1	1	0	1	1	1	1	0	1	0
SSR	mtic451_151	0	1	1	1	1	1	NA	1	0	1	0	1	1	0	0	1	1	1	1	0	1	0	0	0	0	1	0	0	1	0	0	0	1	1	0	0	1	1	0	0	1	1	1	1	0	0	1	0
SSR	mtic451_153	0	1	0	0	0	0	NA	1	0	0	1	1	0	0	1	1	1	0	0	1	0	1	1	0	1	1	1	1	1	1	0	1	0	0	0	0	0	0	0	0	0	0	0	0	1	0	1	1
SSR	afct45_154	0	1	1	1	1	0	0	1	NA	NA	1	1	0	1	1	0	1	0	0	0	NA	NA	NA	NA	NA	1	0	1	0	0	0	1	NA	NA	NA	NA	1	0	0	0	0	0	1	1	NA	NA	NA	NA
SSR	al375136_169	0	1	0	0	0	1	0	1	1	0	1	0	0	0	NA	NA	NA	NA	1	0	1	0	0	0	0	0	NA	NA	NA	NA	NA	NA	1	0	1	1	0	0	1	0	0	0	0	1	0	0	0	0
SSR	aw695813_267	0	1	1	0	1	0	0	1	1	0	0	0	1	1	1	0	1	0	0	1	0	0	0	1	1	1	0	0	1	1	1	1	1	0	1	1	1	0	0	1	0	0	1	0	0	0	0	0
SSR	bg648700_250	0	1	0	1	0	1	1	1	0	0	0	1	0	0	0	0	1	1	1	0	0	0	0	1	0	0	0	1	0	0	0	NA	0	1	1	0	0	0	0	1	0	0	1	0	1	0	0	0
SSR	bg648700_258	0	1	1	0	0	0	0	0	1	0	1	1	1	0	0	1	0	0	0	0	1	1	1	0	1	1	0	0	1	0	1	NA	1	1	0	1	0	0	1	0	0	1	1	1	0	0	1	1
GBS SNP	TP1510_A	0	1	0	0	0	0	0	0	0	NA	0	0	NA	0	0	0	0	0	NA	0	0	0	NA	0	0	0	0	NA	0	0	0	NA	0	NA	NA	NA	NA	0	0	0	0	NA	0	1	0	0	0	0
GBS SNP	TP108537_A	0	1	0	0	0	NA	0	0	0	NA	NA	NA	0	0	0	NA	NA	0	NA	NA	0	NA	0	NA	0	1	0	0	NA	0	0	NA	NA	0	NA	NA	0	0	1	NA	0	1	0	0	0	0	0	0
GBS SNP	TP160828_C	0	1	0	0	0	0	NA	1	0	NA	0	NA	0	NA	0	0	0	1	0	0	NA	0	0	0	0	0	NA	0	NA	0	0	0	NA	0	0	NA	0	NA	NA	0	0	NA	1	0	NA	NA	NA	NA
GBS SNP	TP167094_G	0	1	NA	0	0	0	NA	1	NA	0	0	NA	NA	0	0	0	1	0	0	0	1	0	NA	NA	0	NA	0	NA	NA	NA	0	NA	0	0	0	0	0	1	0	0	NA	0	0	NA	0	0	0	0
GBS SNP	TP75839_A	0	1	0	1	1	NA	0	0	0	0	0	0	0	NA	0	0	NA	0	NA	1	1	1	0	0	0	0	0	NA	NA	0	NA	0	1	0	0	0	0	1	1	1	0	0	0	0	NA	1	NA	0
GBS SNP	TP16373_T	0	1	0	0	NA	NA	0	NA	0	0	0	1	0	0	0	NA	NA	0	NA	0	1	0	NA	NA	0	0	0	1	1	NA	0	NA	NA	0	1	NA	NA	NA	NA	1	0	NA	NA	NA	1	NA	0	0
GBS SNP	TP149552_A	0	1	0	1	0	0	0	NA	0	0	0	NA	0	0	0	0	NA	0	0	0	0	0	NA	0	1	1	NA	0	NA	NA	NA	0	0	0	0	0	0	0	0	0	0	0	1	0	0	0	1	0
GBS SNP	TP17015_A	0	1	NA	1	0	1	0	0	1	NA	0	0	0	NA	0	NA	1	0	NA	0	0	0	0	0	1	0	0	1	1	0	0	0	NA	0	NA	NA	0	1	0	0	0	1	0	0	0	0	1	0
GBS SNP	TP115706_G	0	1	NA	0	0	0	NA	0	NA	0	1	NA	0	1	0	0	0	NA	0	0	NA	1	1	0	0	0	0	NA	NA	0	1	1	0	1	1	1	0	0	1	NA	0	0	0	0	0	0	NA	0
GBS SNP	TP128717_C	0	1	NA	0	0	1	1	0	0	1	0	1	1	1	0	0	0	1	NA	NA	1	NA	0	NA	0	0	NA	0	1	1	NA	0	NA	0	0	1	1	1	NA	0	0	1	0	NA	NA	NA	0	0
GBS SNP	TP46349_G	0	1	0	NA	NA	0	1	0	0	0	0	NA	1	1	NA	0	0	NA	0	NA	NA	NA	0	0	NA	0	NA	0	0	NA	NA	0	1	NA	0	NA	1	1	0	0	0	NA	0	0	0	0	1	0
GBS SNP	TP148395_T	0	1	NA	0	0	0	NA	NA	NA	NA	0	NA	0	NA	1	0	0	0	NA	0	0	NA	NA	NA	1	1	0	NA	NA	NA	NA	0	NA	1	1	NA	NA	NA	NA	0	1	0	1	NA	NA	0	NA	NA
GBS SNP	TP6642_T	0	1	NA	0	0	0	0	1	0	1	NA	0	NA	0	1	1	NA	0	0	NA	1	0	1	1	0	NA	0	NA	0	NA	0	0	0	NA	0	0	0	0	NA	1	0	0	0	1	NA	0	0	1
GBS SNP	TP160392_T	0	1	0	0	0	0	1	1	0	1	NA	0	NA	1	1	1	1	0	1	0	NA	1	NA	0	0	1	0	0	0	0	0	1	NA	NA	0	NA	1	1	1	NA	0	0	0	NA	NA	1	NA	0
GBS SNP	TP29015_G	0	1	0	NA	1	0	1	1	NA	0	0	0	0	0	NA	1	0	0	0	NA	0	NA	0	NA	0	0	1	0	0	0	0	1	NA	NA	0	1	0	1	0	0	0	0	0	1	0	NA	NA	NA
GBS SNP	TP154132_A	0	1	NA	NA	0	NA	1	0	0	0	NA	0	NA	0	NA	0	1	NA	0	NA	1	0	0	0	0	1	0	0	NA	0	0	NA	0	NA	0	NA	NA	NA	0	0	1	NA	1	0	NA	NA	NA	1
GBS SNP	TP94897_C	0	1	0	NA	NA	0	1	1	NA	NA	NA	0	0	0	1	1	1	0	0	NA	0	NA	0	NA	0	0	NA	0	0	0	0	1	1	NA	0	1	0	NA	0	0	0	NA	NA	0	0	1	1	NA
GBS SNP	TP166116_T	0	1	1	NA	0	0	0	NA	NA	0	NA	0	NA	0	1	0	NA	0	0	0	NA	NA	NA	0	NA	NA	0	NA	0	NA	0	NA	NA	0	NA	0	NA	NA	0	NA	0	0	1	0	0	0	0	NA
GBS SNP	TP155229_T	0	1	0	0	NA	NA	0	NA	0	0	1	0	0	NA	0	1	0	0	0	0	0	0	0	0	0	0	1	1	NA	1	0	NA	0	0	0	NA	0	NA	1	0	0	0	0	NA	0	NA	1	0
GBS SNP	TP65575_A	0	1	1	NA	NA	NA	0	NA	NA	0	NA	0	0	0	1	0	0	1	NA	0	0	NA	1	NA	NA	0	1	0	NA	0	NA	0	0	NA	0	NA	NA	0	NA	NA	0	NA	NA	NA	0	0	NA	NA
GBS SNP	TP25688_A	0	1	1	1	0	0	0	0	0	1	0	1	NA	1	1	0	0	NA	0	0	1	NA	0	1	0	0	1	0	0	0	0	0	NA	0	0	NA	NA	1	0	0	0	NA	0	NA	0	0	NA	0
GBS SNP	TP100699_C	0	1	0	0	1	0	1	1	NA	0	0	NA	NA	0	1	0	1	1	1	0	1	0	0	0	0	NA	1	NA	1	1	1	0	1	0	0	0	0	1	0	0	NA	NA	NA	0	1	NA	0	0
GBS SNP	TP109741_G	0	1	NA	0	1	NA	0	0	1	0	1	1	0	1	0	0	NA	0	0	0	NA	0	0	0	NA	0	0	NA	NA	NA	0	NA	NA	0	0	1	0	1	NA	NA	0	0	0	NA	1	0	NA	NA
GBS SNP	TP33426_A	0	1	NA	1	0	0	1	1	1	1	0	0	0	0	1	1	1	0	0	0	NA	NA	0	NA	0	1	NA	0	0	0	1	1	1	1	1	1	0	1	0	0	0	1	1	1	NA	1	1	1
GBS SNP	TP151556_T	0	1	0	0	NA	NA	0	1	1	1	1	NA	NA	1	0	NA	0	0	1	NA	0	0	NA	NA	0	1	0	0	1	0	1	1	NA	0	1	1	NA	1	1	0	0	0	1	1	0	0	1	0
GBS SNP	TP159121_G	0	1	0	0	1	0	0	0	1	NA	1	0	NA	NA	0	0	0	0	0	0	0	0	1	0	NA	1	0	0	0	0	0	0	1	0	NA	0	0	0	0	0	NA	0	1	0	0	0	0	0
GBS SNP	TP89025_C	0	1	0	0	NA	0	NA	0	0	NA	0	1	NA	NA	0	1	0	1	0	1	NA	0	0	0	NA	NA	0	0	1	1	NA	0	1	NA	0	1	0	1	0	NA	NA	1	1	0	NA	0	NA	0
GBS SNP	TP96333_T	0	1	1	0	0	NA	1	NA	0	1	0	1	1	1	1	0	0	1	1	NA	1	NA	0	1	0	0	NA	0	0	1	1	0	1	0	0	NA	1	1	1	0	0	1	0	0	1	NA	1	0
GBS SNP	TP42182_A	0	1	NA	0	NA	NA	0	0	0	0	1	0	0	0	1	0	NA	0	0	0	0	0	1	NA	0	1	0	1	NA	0	0	0	0	0	1	0	1	0	0	0	0	NA	NA	1	0	0	0	NA
GBS SNP	TP130462_T	0	1	0	0	0	1	1	0	0	1	NA	1	NA	1	0	0	NA	0	1	0	1	0	0	0	0	0	0	0	1	1	NA	1	0	1	NA	0	0	0	0	0	0	0	0	0	1	1	0	0
GBS SNP	TP147095_C	0	1	NA	NA	0	NA	1	0	0	0	0	0	0	0	NA	0	0	1	NA	0	NA	0	0	NA	0	0	0	1	0	1	0	0	0	0	0	0	1	0	0	0	0	0	NA	0	0	0	NA	1
GBS SNP	TP13164_A	0	1	0	0	NA	0	0	1	NA	0	0	0	0	0	0	NA	0	1	0	0	NA	1	0	0	0	0	1	0	0	0	NA	0	NA	0	0	1	0	NA	1	1	NA	0	0	0	NA	NA	0	1
GBS SNP	TP10595_T	0	1	0	1	0	NA	0	1	0	0	0	NA	NA	1	0	0	NA	0	0	0	0	0	1	0	1	0	1	NA	0	1	0	0	1	0	0	NA	NA	1	0	NA	0	0	0	0	NA	NA	NA	NA
GBS SNP	TP158530_T	0	1	NA	0	NA	0	NA	1	0	0	0	NA	0	0	0	0	1	1	NA	1	0	1	0	0	1	1	1	0	0	1	0	NA	0	1	NA	0	0	0	0	NA	1	NA	0	0	0	1	NA	1
GBS SNP	TP109223_T	0	1	NA	NA	NA	1	NA	0	NA	1	0	1	0	NA	NA	0	0	NA	0	1	NA	1	0	NA	0	0	1	0	NA	NA	NA	0	NA	NA	0	NA	NA	NA	0	0	0	NA	NA	0	NA	1	NA	0
GBS SNP	TP59245_C	0	1	1	NA	0	NA	1	0	0	1	0	1	NA	NA	1	0	NA	0	0	1	NA	NA	0	1	0	NA	0	0	NA	NA	NA	0	NA	0	0	1	NA	1	0	0	0	0	NA	0	0	1	NA	0
GBS SNP	TP72586_G	0	1	0	NA	NA	0	NA	1	0	1	0	NA	NA	0	NA	NA	NA	1	NA	NA	NA	NA	0	0	NA	0	NA	NA	0	NA	0	NA	NA	NA	NA	0	NA	0	0	NA	NA	0	0	NA	1	0	1	0
GBS SNP	TP114668_T	0	1	0	NA	1	0	0	1	NA	0	0	NA	NA	0	0	NA	0	NA	0	0	1	1	0	0	1	0	1	0	NA	0	NA	0	NA	0	NA	1	0	NA	NA	NA	1	0	0	1	NA	1	0	NA
GBS SNP	TP162318_A	0	1	0	0	0	1	0	0	0	0	0	0	0	1	0	1	0	NA	0	1	1	NA	NA	0	NA	0	0	NA	NA	NA	0	0	NA	0	0	0	NA	1	NA	1	1	0	0	0	0	0	1	1
GBS SNP	TP154212_T	0	1	NA	NA	NA	NA	NA	0	NA	1	NA	1	NA	0	0	NA	NA	1	NA	0	NA	1	NA	1	0	0	0	NA	0	0	0	0	NA	NA	NA	1	0	NA	0	NA	NA	0	0	NA	0	1	NA	NA
GBS SNP	TP114829_G	0	1	NA	1	NA	NA	0	NA	NA	NA	1	1	0	1	0	0	NA	0	NA	0	0	NA	0	1	0	1	0	NA	NA	0	0	0	NA	NA	NA	NA	1	0	0	NA	0	NA	1	1	0	0	0	1
GBS SNP	TP135662_T	0	1	0	1	NA	0	1	1	0	NA	0	NA	0	0	0	NA	0	1	1	NA	1	0	NA	NA	NA	NA	1	0	NA	NA	0	0	NA	0	NA	NA	1	1	NA	NA	0	1	NA	0	1	1	1	1
GBS SNP	TP103135_A	0	1	0	NA	0	1	0	NA	NA	0	1	0	0	0	0	0	NA	0	NA	0	1	0	0	0	1	NA	0	0	1	1	0	0	NA	0	0	1	0	1	1	0	NA	0	NA	NA	0	NA	0	0
GBS SNP	TP58574_A	0	1	0	1	0	NA	0	0	1	1	0	NA	NA	1	0	NA	0	1	0	1	0	0	1	1	NA	0	1	0	0	0	0	0	1	0	1	0	1	0	1	NA	NA	0	0	1	NA	NA	1	1
GBS SNP	TP166816_G	0	1	1	NA	1	NA	0	0	0	1	0	1	NA	0	0	0	1	0	0	0	0	0	0	NA	1	0	NA	NA	0	0	1	NA	0	0	NA	1	0	NA	0	0	0	0	1	0	0	0	1	0
GBS SNP	TP130781_G	0	1	NA	1	0	0	NA	NA	0	1	NA	1	NA	1	NA	NA	0	NA	NA	NA	1	0	0	1	0	0	NA	0	0	1	0	0	NA	0	NA	1	NA	NA	0	NA	NA	1	0	NA	0	NA	1	0
GBS SNP	TP76156_C	0	1	0	0	0	1	0	NA	0	NA	0	NA	0	1	0	NA	0	0	0	1	NA	1	1	0	0	1	0	1	1	1	0	0	1	0	NA	0	1	NA	NA	1	NA	NA	NA	0	1	0	0	1
GBS SNP	TP156412_T	0	1	NA	0	0	0	0	0	0	0	0	0	0	NA	1	1	0	NA	0	NA	0	1	1	0	0	1	0	0	0	NA	0	0	0	0	1	0	NA	0	1	1	0	1	0	0	NA	0	0	0
GBS SNP	TP119352_T	0	1	0	1	NA	0	0	NA	NA	0	1	1	NA	0	0	0	NA	0	1	0	0	0	0	NA	NA	NA	NA	1	NA	NA	0	1	1	NA	NA	1	0	1	1	0	0	0	0	0	0	0	1	0
GBS SNP	TP7681_A	0	1	0	NA	1	1	1	0	NA	1	NA	1	1	1	0	0	1	NA	1	0	1	0	0	0	NA	1	0	0	NA	0	0	NA	0	NA	0	NA	NA	0	0	1	0	NA	0	0	NA	1	0	0
GBS SNP	TP120066_T	0	1	1	0	0	0	0	0	1	NA	NA	NA	1	0	0	1	NA	1	NA	0	NA	0	1	NA	0	0	0	0	0	0	0	0	1	1	0	0	0	1	0	0	NA	1	0	NA	1	0	1	0
GBS SNP	TP103040_A	0	1	NA	1	1	0	0	NA	1	0	1	1	0	0	0	NA	0	NA	0	0	0	0	1	1	0	0	1	NA	0	0	0	0	NA	1	0	0	0	1	NA	0	1	1	NA	1	1	NA	NA	1
GBS SNP	TP56097_C	0	1	0	0	0	0	0	0	1	0	NA	0	NA	0	0	NA	0	0	0	0	0	1	1	0	1	NA	0	0	NA	0	NA	0	1	NA	1	1	0	0	NA	0	1	NA	1	NA	0	0	1	1
GBS SNP	TP142609_T	0	1	1	1	0	NA	1	0	0	1	0	1	1	1	1	0	0	NA	0	1	1	1	0	NA	0	0	NA	0	0	1	0	0	NA	0	0	1	1	1	0	0	0	1	0	1	0	1	1	0
GBS SNP	TP12060_T	0	1	0	0	0	0	0	0	0	NA	0	0	NA	0	1	1	NA	0	0	NA	0	0	0	1	1	NA	NA	0	0	0	1	0	1	1	0	0	0	1	0	0	0	0	0	0	NA	1	1	0
GBS SNP	TP17340_G	0	1	1	0	0	NA	0	1	1	0	1	0	0	0	NA	0	NA	0	0	0	1	0	0	1	1	0	0	0	1	1	0	0	0	0	0	NA	0	1	1	0	1	NA	1	0	0	1	0	0
GBS SNP	TP97785_A	0	1	0	0	1	1	0	0	0	0	0	1	1	0	1	0	0	0	0	1	1	NA	1	0	1	0	0	1	0	1	0	0	0	1	0	1	NA	1	0	0	1	0	NA	1	0	1	0	0
GBS SNP	TP17509_C	0	1	NA	0	0	NA	0	1	NA	0	1	0	0	0	NA	0	NA	0	0	NA	NA	0	0	NA	1	NA	0	0	1	1	NA	0	NA	0	0	1	0	1	1	0	1	0	1	0	0	1	0	0
GBS SNP	TP113970_T	0	1	1	1	0	1	NA	0	0	NA	0	1	NA	1	1	0	0	1	0	1	NA	NA	0	NA	0	0	NA	0	NA	1	0	0	1	0	0	1	1	NA	0	0	0	1	0	NA	0	0	1	0
GBS SNP	TP11250_G	0	1	0	1	NA	0	NA	1	0	1	1	NA	NA	1	0	0	NA	0	NA	0	1	NA	NA	1	0	1	1	0	0	0	0	NA	NA	0	NA	NA	1	0	0	0	1	0	0	0	0	NA	1	1
GBS SNP	TP146950_C	0	1	0	1	1	0	0	0	1	0	1	0	1	0	0	0	0	0	0	0	0	0	1	0	1	NA	0	NA	1	0	0	0	1	0	0	0	0	0	NA	0	NA	0	NA	0	0	0	1	NA
GBS SNP	TP69503_A	0	1	1	NA	1	1	0	0	0	0	0	0	1	0	0	0	1	0	1	NA	0	1	0	0	1	0	1	0	1	0	NA	1	0	0	1	0	0	1	NA	0	0	1	1	0	NA	0	NA	0
GBS SNP	TP109980_A	0	1	1	1	0	0	NA	0	0	0	0	1	1	1	1	0	0	1	0	0	1	NA	0	NA	NA	0	1	0	0	NA	0	0	1	0	0	1	1	1	0	0	0	NA	0	1	0	NA	1	0
GBS SNP	TP16476_T	0	1	0	NA	0	0	NA	1	NA	0	NA	0	1	0	1	0	NA	1	0	NA	0	1	NA	0	NA	0	1	1	NA	0	1	0	0	NA	0	1	0	0	1	0	NA	0	NA	NA	0	0	1	0
GBS SNP	TP147099_T	0	1	1	0	1	0	0	0	0	0	1	1	0	0	0	0	0	1	0	0	NA	1	NA	1	0	0	0	1	NA	0	0	0	0	1	NA	0	0	0	1	0	1	NA	1	1	1	1	NA	1
GBS SNP	TP162726_A	0	1	1	NA	0	1	1	NA	0	NA	0	0	0	0	1	NA	0	1	0	NA	0	1	NA	0	NA	0	0	1	0	1	0	0	0	0	0	0	NA	0	1	1	NA	1	NA	0	NA	0	NA	0
GBS SNP	TP508_G	0	1	NA	1	NA	NA	0	0	NA	0	NA	0	1	0	0	0	0	0	0	NA	NA	0	1	0	1	NA	0	NA	1	NA	0	NA	NA	NA	1	0	0	0	NA	0	1	0	1	0	0	NA	NA	0
GBS SNP	TP81219_T	0	1	1	1	1	0	NA	1	NA	1	NA	NA	1	0	0	NA	NA	NA	NA	0	0	0	0	0	0	NA	0	0	1	0	0	0	1	1	0	0	1	NA	0	0	1	1	1	0	0	0	1	0
GBS SNP	TP90743_T	0	1	0	1	1	1	1	1	1	1	0	1	0	1	1	1	1	1	1	0	0	1	0	1	0	0	1	1	0	0	1	1	0	0	1	0	1	NA	0	NA	NA	1	NA	NA	NA	1	0	1
GBS SNP	TP92759_A	0	1	1	0	1	0	1	0	0	0	0	0	1	NA	1	0	0	0	0	0	0	0	1	0	0	0	NA	1	0	1	0	NA	NA	NA	0	1	1	0	NA	0	0	1	NA	1	NA	0	NA	1
GBS SNP	TP8044_A	0	1	NA	0	0	NA	0	NA	0	0	NA	0	0	1	NA	1	NA	1	0	NA	NA	1	0	0	1	NA	NA	0	1	NA	0	0	1	NA	NA	0	0	1	NA	1	1	0	0	0	0	0	1	NA
GBS SNP	TP23498_A	0	1	0	1	NA	NA	0	NA	0	NA	NA	1	NA	0	NA	0	1	NA	NA	1	0	0	0	0	NA	NA	0	0	0	0	1	0	0	NA	0	0	NA	0	0	1	NA	0	0	0	1	0	0	1
GBS SNP	TP158180_A	0	1	1	1	NA	1	1	0	0	1	0	1	1	1	1	0	0	1	0	1	1	1	0	1	0	0	1	0	0	1	0	0	1	NA	0	1	1	1	0	0	0	1	0	1	NA	1	1	0
GBS SNP	TP113744_C	0	1	0	1	NA	0	1	0	1	1	1	0	0	0	1	NA	NA	0	0	1	NA	NA	0	1	0	0	1	0	0	0	0	1	NA	NA	0	1	0	NA	0	0	0	1	1	1	0	0	1	1
GBS SNP	TP163667_T	0	1	0	1	1	NA	NA	1	NA	1	0	1	0	0	1	0	0	1	NA	1	0	NA	NA	0	1	0	NA	0	0	0	1	1	0	0	NA	0	NA	0	0	1	0	1	NA	0	NA	1	0	1
GBS SNP	TP13561_A	0	1	0	0	0	1	0	0	1	1	0	0	1	NA	NA	1	0	1	0	NA	0	0	0	1	NA	0	1	1	0	0	1	1	0	NA	1	0	0	0	1	NA	1	0	0	1	0	1	0	1
GBS SNP	TP118910_A	0	1	1	0	0	1	NA	0	1	0	1	1	0	1	0	0	0	1	NA	0	1	1	1	0	0	0	0	0	NA	0	NA	0	0	0	1	NA	0	0	1	0	1	1	0	0	0	0	0	0
GBS SNP	TP68688_A	0	1	0	NA	0	NA	NA	0	0	NA	0	1	1	1	0	1	NA	1	NA	NA	0	0	1	1	1	NA	1	0	NA	0	NA	0	1	1	NA	NA	1	0	1	0	0	NA	0	NA	0	0	1	NA
GBS SNP	TP45131_T	0	1	1	0	1	0	1	0	1	0	1	NA	1	0	1	0	0	1	1	0	0	0	1	NA	1	1	1	1	0	0	1	0	0	0	0	0	0	0	0	0	0	NA	1	0	0	0	1	0
GBS SNP	TP6673_T	0	1	NA	0	0	0	1	1	0	1	0	0	0	1	0	1	0	1	NA	NA	NA	0	0	0	1	0	0	NA	1	NA	0	0	NA	0	NA	1	NA	1	NA	NA	NA	1	1	0	1	1	1	1
GBS SNP	TP134322_G	0	1	1	1	0	NA	0	0	0	1	1	1	0	1	0	NA	0	0	NA	0	0	0	NA	NA	0	0	NA	1	NA	0	1	1	0	0	NA	1	0	1	1	0	0	0	1	NA	0	0	NA	0
GBS SNP	TP161578_T	0	1	0	0	0	1	0	1	1	0	1	0	0	0	0	0	1	0	1	0	1	0	0	1	1	NA	0	0	1	0	0	0	1	0	0	1	0	1	1	0	1	0	0	1	0	NA	0	0
GBS SNP	TP37907_G	0	1	0	0	0	NA	0	0	0	0	0	1	0	0	0	1	0	0	0	1	NA	1	0	0	0	1	0	NA	0	NA	0	0	1	0	NA	0	1	1	1	1	1	0	0	0	1	0	0	NA
GBS SNP	TP68464_T	0	1	0	0	0	0	0	1	0	0	1	NA	0	0	1	1	NA	0	0	NA	0	NA	1	NA	1	0	0	1	0	NA	0	0	0	0	NA	0	0	0	0	NA	0	0	0	0	NA	0	1	1
GBS SNP	TP73297_C	0	1	1	0	0	1	1	0	0	NA	0	1	NA	1	1	0	0	NA	1	NA	1	NA	0	1	0	0	1	0	0	1	0	0	1	0	0	1	1	1	1	0	0	0	0	NA	1	1	NA	0
GBS SNP	TP115534_A	0	1	NA	1	1	0	NA	1	1	1	1	1	0	1	0	0	1	0	0	NA	0	0	0	1	0	1	0	NA	0	NA	0	0	1	0	1	0	1	0	0	0	0	0	NA	1	NA	0	0	1
GBS SNP	TP148299_A	0	1	NA	NA	0	0	0	0	NA	0	NA	NA	NA	0	NA	NA	NA	0	NA	0	NA	0	NA	NA	1	1	0	NA	1	NA	NA	NA	1	NA	NA	1	NA	1	NA	NA	NA	NA	1	NA	0	NA	0	0
GBS SNP	TP134723_T	0	1	0	1	0	0	0	0	1	0	1	0	0	0	1	NA	1	0	0	0	0	NA	NA	1	NA	1	0	1	0	0	NA	0	1	1	1	NA	NA	NA	1	0	1	0	1	0	0	0	0	0
GBS SNP	TP125956_C	0	1	1	NA	NA	0	NA	1	0	0	NA	0	NA	NA	NA	NA	1	0	0	NA	1	NA	0	1	NA	0	0	NA	0	0	NA	1	0	1	0	0	NA	1	NA	NA	0	0	0	NA	NA	0	0	1
GBS SNP	TP25853_A	0	1	1	1	1	NA	NA	NA	NA	NA	NA	1	NA	1	0	0	NA	0	0	NA	0	1	0	1	NA	NA	0	NA	0	NA	0	0	1	NA	1	NA	0	0	0	NA	NA	0	NA	1	0	0	NA	1
GBS SNP	TP15964_G	0	1	1	NA	0	0	0	0	1	1	NA	NA	0	NA	0	1	0	0	NA	0	0	0	0	NA	0	0	0	NA	1	0	1	NA	1	NA	1	0	NA	1	1	0	0	NA	1	0	0	0	1	NA
GBS SNP	TP69074_G	0	1	NA	1	NA	0	0	0	NA	1	1	NA	0	1	0	0	0	0	0	0	0	0	0	0	NA	0	0	1	1	NA	0	1	1	0	1	1	0	1	1	0	0	NA	0	NA	1	0	1	0
GBS SNP	TP101068_C	0	1	1	1	0	1	1	0	0	NA	0	1	1	NA	1	0	0	1	0	1	NA	1	0	1	0	NA	1	0	0	1	0	0	1	0	0	0	1	1	0	0	0	1	0	1	0	1	NA	0
GBS SNP	TP124395_G	0	1	NA	0	1	0	NA	1	0	NA	0	0	NA	1	0	NA	NA	0	NA	NA	1	1	NA	0	NA	1	0	1	1	NA	0	0	1	NA	0	1	0	1	1	NA	0	0	0	0	1	NA	1	0
GBS SNP	TP105995_A	0	1	1	0	1	0	0	0	1	NA	1	1	NA	NA	0	0	0	0	1	0	0	0	0	0	1	0	0	NA	NA	1	1	NA	1	0	1	1	0	NA	NA	0	0	0	0	0	1	0	NA	NA
GBS SNP	TP30377_G	0	1	NA	NA	1	0	1	0	NA	0	1	1	NA	1	0	0	NA	1	1	0	0	1	1	0	0	NA	0	0	0	1	NA	NA	0	1	NA	0	0	NA	NA	NA	NA	1	NA	0	NA	0	0	0
GBS SNP	TP92479_A	0	1	0	0	1	0	1	0	0	1	0	0	0	0	1	1	NA	0	0	0	0	NA	0	1	0	0	1	0	1	1	0	0	1	1	0	0	NA	1	0	0	0	1	1	1	NA	1	1	1
GBS SNP	TP118620_C	0	1	NA	NA	0	1	1	0	0	1	0	NA	NA	1	NA	0	0	1	0	1	NA	1	0	1	0	0	1	0	0	1	0	0	1	0	0	1	1	1	0	NA	0	NA	0	1	NA	1	NA	0
GBS SNP	TP13058_T	0	1	1	NA	1	0	0	NA	0	1	NA	0	0	0	0	NA	1	0	1	1	1	0	1	1	1	1	1	NA	0	NA	NA	1	0	0	0	0	0	0	1	1	0	0	0	0	0	0	0	NA
GBS SNP	TP50578_A	0	1	0	1	1	0	1	1	1	0	0	NA	0	NA	1	1	NA	NA	1	0	0	0	0	1	0	0	0	1	NA	0	NA	NA	0	1	0	0	NA	0	0	NA	1	0	1	0	NA	NA	0	0
GBS SNP	TP5320_T	0	1	0	0	0	0	NA	NA	0	1	0	1	1	1	0	0	0	0	1	0	1	0	0	1	0	0	NA	0	NA	0	0	0	1	0	0	0	1	0	0	0	0	0	0	0	0	1	1	NA
GBS SNP	TP73721_A	0	1	0	1	0	1	0	1	1	0	1	0	0	0	1	0	1	0	0	0	1	1	0	1	1	1	0	0	0	NA	0	0	1	0	NA	1	0	1	0	0	1	0	1	0	0	1	0	0
GBS SNP	TP74743_G	0	1	1	NA	0	0	1	NA	0	NA	0	1	NA	0	NA	NA	NA	1	0	0	1	1	0	0	NA	NA	1	NA	0	NA	NA	NA	0	NA	NA	0	1	1	0	0	0	NA	0	1	NA	1	NA	0
GBS SNP	TP19799_A	0	1	1	1	1	0	1	0	0	0	1	0	0	1	1	NA	0	0	NA	0	0	1	0	1	0	0	0	1	0	0	0	NA	0	NA	1	1	1	NA	1	1	0	1	1	0	0	0	1	0
GBS SNP	TP129115_T	0	1	0	1	0	1	0	NA	0	0	1	NA	0	NA	NA	0	NA	0	0	0	1	NA	0	1	1	NA	0	0	1	1	0	0	1	0	1	1	0	1	1	0	1	0	1	NA	0	NA	0	0
GBS SNP	TP75785_G	0	1	NA	0	NA	0	1	NA	0	0	NA	NA	0	0	1	NA	0	1	0	1	1	NA	0	NA	0	0	1	0	NA	0	1	1	0	NA	NA	NA	NA	1	0	0	1	0	1	1	0	1	NA	NA
GBS SNP	TP90427_A	0	1	0	0	1	0	1	1	1	1	0	1	1	0	1	0	1	NA	1	0	1	0	0	0	1	1	0	1	1	1	1	0	1	0	0	0	0	1	0	0	1	1	1	0	NA	1	0	0
GBS SNP	TP58561_A	0	1	1	0	0	1	0	1	0	NA	1	0	0	0	1	0	0	0	0	0	1	0	0	1	1	1	0	0	0	1	0	0	1	0	NA	1	0	1	NA	0	1	0	1	NA	0	1	0	0
GBS SNP	TP29166_A	0	1	1	0	0	1	0	NA	0	NA	1	1	1	0	NA	NA	0	NA	NA	0	NA	NA	0	0	NA	1	0	0	0	0	0	1	NA	0	1	0	NA	0	NA	NA	0	0	1	NA	NA	0	NA	0
GBS SNP	TP17272_A	0	1	NA	NA	0	0	NA	NA	0	0	NA	0	0	0	NA	0	1	1	0	0	0	1	1	1	0	NA	0	1	NA	0	1	0	1	1	NA	0	0	1	1	1	NA	NA	1	0	0	0	NA	0
GBS SNP	TP99147_A	0	1	NA	NA	0	0	NA	1	0	1	0	1	0	NA	0	1	0	1	1	1	NA	0	0	1	NA	0	0	0	0	1	1	0	1	0	0	1	0	1	NA	NA	0	1	NA	NA	0	NA	1	1
GBS SNP	TP103097_T	0	1	1	NA	0	0	0	1	NA	1	0	NA	NA	0	NA	1	0	0	NA	NA	NA	0	0	0	NA	NA	0	0	0	1	0	1	0	NA	0	0	0	0	1	1	0	0	0	0	0	0	0	NA
GBS SNP	TP143772_C	0	1	0	0	0	NA	0	0	0	0	0	NA	0	NA	0	1	0	0	0	1	NA	1	1	0	0	NA	0	NA	1	1	0	0	1	0	1	0	1	1	1	1	NA	0	0	0	1	0	0	NA
GBS SNP	TP51905_T	0	1	0	1	0	1	0	0	0	1	NA	0	1	1	1	0	NA	NA	NA	1	1	1	0	1	NA	NA	1	NA	NA	1	0	0	1	0	0	NA	NA	1	0	NA	0	1	NA	1	0	1	NA	NA
GBS SNP	TP72686_T	0	1	0	1	0	0	0	1	1	0	0	0	0	0	1	0	NA	1	NA	0	0	1	NA	NA	1	NA	0	NA	0	NA	1	0	1	NA	NA	0	0	1	NA	1	1	0	1	NA	0	0	0	NA
GBS SNP	TP153825_A	0	1	NA	NA	1	0	1	0	0	1	0	0	0	0	NA	NA	0	0	0	NA	0	1	0	1	NA	0	1	NA	NA	1	0	0	NA	1	NA	0	1	NA	0	NA	0	NA	1	1	0	1	1	1
GBS SNP	TP39248_T	0	1	NA	1	0	NA	NA	1	NA	NA	1	NA	NA	0	1	0	NA	NA	NA	0	NA	0	NA	1	1	0	NA	NA	1	0	1	0	1	0	1	NA	0	NA	1	NA	1	0	1	NA	0	0	NA	0
GBS SNP	TP94390_T	0	1	NA	0	0	1	0	1	1	0	1	0	0	0	1	0	1	0	0	0	1	0	0	1	1	NA	0	NA	1	1	0	0	1	0	1	NA	0	1	0	0	1	NA	NA	0	0	1	0	0
GBS SNP	TP43759_C	0	1	0	NA	NA	NA	NA	NA	1	NA	1	NA	NA	1	NA	NA	NA	0	NA	0	NA	0	0	NA	NA	0	0	1	1	1	1	NA	NA	0	1	1	0	NA	NA	NA	0	0	NA	0	0	0	1	NA
GBS SNP	TP55300_G	0	1	0	0	NA	NA	0	0	0	0	1	0	0	1	0	NA	0	0	0	0	NA	0	0	0	0	1	NA	NA	1	NA	0	1	0	0	1	1	NA	NA	NA	0	0	0	0	0	0	NA	NA	0
GBS SNP	TP48987_T	0	1	0	1	NA	0	1	NA	1	0	0	NA	0	NA	NA	1	1	1	NA	0	0	0	0	NA	0	0	0	NA	1	0	0	1	0	1	1	0	NA	0	0	NA	NA	0	NA	0	1	1	0	0
GBS SNP	TP10314_T	0	1	1	1	NA	1	0	NA	0	0	0	1	1	0	0	0	1	0	1	0	0	1	0	1	1	0	1	0	1	0	NA	1	0	0	1	0	0	1	0	0	0	1	1	0	0	0	1	0
GBS SNP	TP56227_G	0	1	0	0	1	0	1	0	0	0	0	0	0	0	1	1	1	1	0	1	0	1	1	1	0	0	1	0	1	1	0	0	1	1	0	0	1	1	0	0	0	1	1	1	0	1	NA	1
GBS SNP	TP74686_A	0	1	0	NA	0	NA	1	0	0	0	0	0	0	0	0	1	0	1	NA	NA	NA	1	0	NA	0	0	1	0	0	0	NA	1	0	NA	0	0	0	1	0	0	1	0	0	1	0	1	1	1
GBS SNP	TP123571_T	0	1	1	1	NA	0	0	1	0	0	1	NA	1	0	0	NA	0	0	0	0	1	NA	1	0	0	0	NA	0	0	0	NA	0	1	1	NA	0	0	1	1	0	NA	NA	NA	1	1	1	1	NA
GBS SNP	TP153405_G	0	1	1	0	0	NA	1	0	1	0	1	NA	0	1	NA	0	0	1	1	0	1	1	NA	0	0	0	0	0	1	1	0	1	0	0	1	1	0	0	1	0	1	1	0	0	NA	0	0	0
GBS SNP	TP100547_G	0	1	0	NA	0	1	0	1	1	0	NA	0	NA	1	1	NA	NA	0	0	0	0	0	1	NA	0	NA	1	0	0	0	NA	NA	1	0	NA	0	0	0	NA	1	0	1	0	1	0	0	0	0
GBS SNP	TP109577_A	0	1	NA	0	1	0	0	1	0	1	1	0	1	1	0	0	1	0	1	0	NA	1	0	1	0	NA	1	0	0	NA	0	1	1	0	0	0	1	0	1	0	1	0	1	0	0	1	1	1
GBS SNP	TP168888_A	0	1	0	1	0	1	NA	0	1	0	1	0	0	0	1	0	1	0	0	0	1	0	NA	1	1	1	0	0	1	1	0	0	1	NA	1	1	0	1	1	0	1	0	1	0	0	NA	0	0
GBS SNP	TP160175_A	0	1	0	NA	0	0	0	1	1	0	1	0	0	0	NA	0	1	1	0	0	0	1	1	1	0	NA	0	1	0	0	1	0	1	1	1	1	0	1	0	1	1	0	NA	0	0	0	0	0
GBS SNP	TP120395_G	0	1	1	0	0	1	0	NA	0	1	0	NA	1	NA	1	0	0	1	0	1	NA	1	0	1	0	NA	1	0	0	1	0	0	1	0	0	1	1	1	0	0	0	1	NA	1	0	1	1	NA
GBS SNP	TP164543_C	0	1	1	NA	0	0	0	NA	1	1	1	1	NA	NA	0	1	NA	NA	NA	0	0	0	0	0	NA	0	0	1	1	0	NA	1	1	0	1	1	0	1	1	0	0	0	1	0	0	0	1	0
GBS SNP	TP8623_C	0	1	1	0	0	1	1	0	1	0	1	1	NA	1	0	0	0	1	0	0	1	1	1	0	0	0	0	0	0	1	1	1	0	1	1	1	0	0	1	0	1	1	0	0	0	0	0	0
GBS SNP	TP65048_G	0	1	1	0	NA	1	0	NA	1	0	NA	0	0	0	1	0	1	0	0	0	NA	0	0	0	1	1	0	0	1	1	0	0	1	0	1	1	0	1	1	0	1	0	0	0	0	1	0	0
GBS SNP	TP21552_T	0	1	0	1	0	NA	0	NA	1	0	1	NA	NA	0	NA	0	1	0	0	0	0	1	1	NA	0	1	0	NA	0	0	NA	0	1	1	1	0	0	1	1	1	1	NA	1	0	0	0	0	0
GBS SNP	TP11460_A	0	1	NA	1	0	0	0	1	1	0	NA	NA	1	1	NA	0	1	0	0	0	0	0	NA	1	0	1	0	1	0	0	0	NA	1	0	NA	0	1	0	0	0	1	0	1	1	0	0	0	1
GBS SNP	TP44764_C	0	1	1	1	1	NA	NA	0	0	1	NA	1	1	1	0	NA	NA	1	0	1	0	0	1	0	NA	0	0	1	1	0	1	NA	NA	0	0	NA	1	0	0	1	NA	NA	NA	0	1	0	0	1
GBS SNP	TP72294_C	0	1	0	0	1	0	1	0	0	1	0	0	0	0	1	1	1	1	0	1	0	NA	1	1	0	0	1	0	1	1	0	0	1	1	NA	0	1	1	0	0	0	1	1	1	0	1	1	1
GBS SNP	TP27285_T	0	1	0	0	NA	NA	NA	1	0	1	0	1	1	0	1	0	1	0	0	0	1	0	0	0	1	0	0	0	NA	1	NA	0	1	0	0	0	0	1	0	0	1	1	1	0	1	NA	0	0
GBS SNP	TP1665_T	0	1	1	0	0	NA	0	1	1	0	1	0	0	0	1	0	1	0	0	0	1	0	0	1	1	1	0	NA	1	1	0	0	1	NA	0	1	0	1	NA	0	1	0	1	0	0	1	0	0
GBS SNP	TP139486_C	0	1	NA	1	1	NA	NA	0	1	0	1	0	0	1	1	1	0	0	1	0	NA	NA	0	1	0	0	0	0	0	0	1	1	0	NA	1	NA	0	NA	1	NA	0	1	NA	0	1	0	0	NA
GBS SNP	TP125573_A	0	1	1	1	1	0	0	NA	1	NA	1	1	0	1	0	0	1	0	0	0	0	1	0	1	NA	1	0	1	0	0	0	1	1	0	1	0	1	0	0	NA	0	0	1	NA	0	0	0	1
GBS SNP	TP62873_C	0	1	0	1	0	0	0	1	1	0	1	1	0	0	NA	0	1	1	0	0	0	1	1	1	0	NA	0	1	0	0	1	0	0	1	1	1	0	1	1	NA	1	0	1	0	0	0	0	0
GBS SNP	TP110043_G	0	1	1	1	1	1	NA	0	0	NA	0	NA	NA	0	0	0	1	0	1	0	0	0	0	1	NA	0	1	0	1	0	NA	1	0	0	0	0	NA	1	0	0	0	1	0	0	0	0	NA	0
GBS SNP	TP136110_A	0	1	1	0	NA	1	0	1	1	0	1	NA	0	0	0	NA	0	0	1	0	NA	0	0	NA	1	NA	0	0	1	1	0	0	1	0	1	1	0	1	1	0	1	0	0	0	NA	NA	NA	0
GBS SNP	TP84906_T	0	1	NA	0	0	1	NA	1	1	0	1	0	0	0	NA	NA	0	0	0	0	1	0	0	1	1	NA	0	0	1	1	0	NA	1	0	1	1	0	1	1	0	0	0	0	0	0	1	0	0
GBS SNP	TP1731_A	0	1	0	NA	1	0	0	NA	0	0	NA	0	0	1	0	NA	0	0	0	0	NA	0	NA	0	0	1	1	1	NA	1	0	1	NA	0	1	1	1	1	NA	0	0	0	0	NA	0	NA	0	0
GBS SNP	TP86283_A	0	1	1	0	0	1	0	1	1	0	1	0	0	0	1	0	1	0	0	0	1	0	0	1	NA	1	NA	0	NA	1	0	0	NA	0	0	1	0	1	1	0	1	0	1	0	0	1	0	0
GBS SNP	TP82300_T	0	1	NA	0	0	1	0	NA	0	0	0	0	NA	1	1	1	1	0	1	1	1	0	0	0	0	0	NA	0	1	0	0	0	0	0	0	NA	1	0	0	0	0	1	0	0	1	0	0	1
GBS SNP	TP140201_T	0	1	NA	NA	1	0	1	1	0	1	0	NA	NA	0	NA	NA	NA	NA	NA	NA	NA	NA	0	NA	NA	0	NA	0	NA	0	0	1	0	NA	NA	NA	0	0	0	1	0	NA	1	1	0	1	NA	NA
GBS SNP	TP56399_T	0	1	1	1	0	0	0	1	NA	NA	1	NA	0	1	0	0	1	NA	1	0	0	1	0	1	0	1	NA	NA	NA	0	0	0	NA	0	1	NA	1	0	0	NA	0	0	NA	NA	0	0	NA	1
GBS SNP	TP136587_A	0	1	NA	0	1	0	0	1	NA	1	1	0	1	NA	0	0	NA	NA	1	0	1	1	0	1	0	1	1	NA	0	NA	NA	1	1	NA	0	0	1	0	1	0	1	0	1	0	0	1	NA	1
GBS SNP	TP66887_A	0	1	0	NA	1	NA	1	0	NA	0	NA	NA	0	NA	NA	1	1	NA	NA	1	0	1	0	0	0	NA	1	0	1	1	0	0	1	NA	0	0	1	1	0	NA	0	1	1	1	0	1	NA	1
GBS SNP	TP109943_G	0	1	0	NA	0	0	0	1	1	0	1	0	0	0	1	0	1	0	0	0	1	1	0	1	1	1	0	0	1	0	1	0	1	0	1	1	0	1	NA	1	1	0	NA	0	0	1	0	0
GBS SNP	TP32132_A	0	1	0	NA	0	0	NA	1	1	1	NA	NA	0	1	0	1	0	0	1	0	0	0	0	0	0	1	0	0	1	0	1	1	NA	0	1	1	0	NA	1	0	0	0	NA	1	0	0	NA	0
GBS SNP	TP118934_A	0	1	1	1	1	0	0	0	0	NA	1	NA	NA	1	0	0	NA	NA	1	0	0	0	0	NA	0	0	0	0	0	1	0	1	1	NA	0	1	0	1	NA	NA	0	0	NA	0	1	0	1	NA
GBS SNP	TP14403_C	0	1	0	1	0	1	0	1	1	0	1	0	0	0	NA	0	0	0	0	0	NA	0	0	1	1	1	0	0	NA	1	0	0	1	0	NA	1	0	1	NA	0	1	0	1	0	0	1	0	0
GBS SNP	TP20062_A	0	1	1	1	1	1	0	0	0	1	0	1	1	0	0	0	1	0	1	0	0	1	0	1	NA	0	NA	0	1	0	1	1	0	NA	1	0	0	1	0	0	0	1	NA	0	0	0	1	0
GBS SNP	TP28415_G	0	1	NA	1	NA	1	0	1	NA	0	1	0	0	0	NA	0	1	0	0	0	1	1	0	NA	1	1	0	0	1	1	0	0	1	0	1	1	0	NA	1	0	NA	0	NA	0	0	1	0	0
GBS SNP	TP50845_C	0	1	1	0	0	1	NA	0	0	1	0	0	NA	1	1	0	1	0	0	NA	0	0	0	1	0	1	0	1	0	NA	1	0	NA	0	1	0	1	0	1	NA	1	NA	1	0	0	0	0	1
GBS SNP	TP112097_A	0	1	1	NA	NA	0	0	NA	NA	1	1	1	0	1	0	1	0	0	1	NA	0	0	NA	NA	NA	0	0	NA	1	NA	NA	0	1	NA	1	1	0	1	1	0	0	NA	1	NA	1	0	1	NA
GBS SNP	TP161121_A	0	1	0	0	1	0	NA	0	NA	1	NA	0	NA	NA	1	1	NA	0	0	1	0	1	0	1	0	0	NA	NA	NA	1	NA	0	NA	1	0	NA	1	1	0	0	0	1	NA	NA	0	NA	1	NA
GBS SNP	TP18577_A	0	1	1	0	0	1	0	1	1	0	NA	0	0	0	1	0	1	0	0	0	1	0	0	1	1	NA	0	0	1	1	0	0	1	0	1	1	0	1	1	0	1	0	0	0	0	1	0	0
GBS SNP	TP25288_A	0	1	1	1	1	1	0	0	0	1	0	1	NA	0	0	0	1	0	1	0	0	0	0	NA	1	0	1	NA	1	NA	0	1	0	1	NA	NA	0	1	0	0	NA	1	NA	0	0	0	1	0
GBS SNP	TP58716_C	0	1	0	NA	NA	1	0	1	1	0	1	0	0	0	0	0	1	0	0	NA	1	1	NA	NA	1	1	NA	NA	1	1	0	0	1	0	1	1	0	1	1	0	1	0	1	0	0	1	0	0
GBS SNP	TP67967_T	0	1	0	1	NA	NA	NA	NA	1	0	0	0	0	0	1	0	NA	1	NA	0	0	1	1	1	0	NA	0	0	NA	0	1	0	1	1	1	1	NA	1	1	1	1	0	1	NA	0	0	0	NA
GBS SNP	TP154200_A	0	1	0	NA	1	0	1	NA	0	1	0	0	0	0	1	1	1	0	0	1	0	1	0	1	0	0	1	0	1	0	0	0	1	NA	0	NA	1	1	0	0	0	1	1	0	0	1	1	1
GBS SNP	TP107121_T	0	1	1	NA	0	1	NA	1	1	0	NA	0	0	0	1	0	1	0	NA	0	NA	0	0	1	1	NA	0	0	1	1	0	0	1	0	1	1	0	1	1	0	1	0	1	0	0	1	0	0
GBS SNP	TP133054_T	0	1	NA	0	0	1	0	1	1	0	1	0	0	0	1	0	1	0	0	0	NA	0	0	1	1	1	0	0	1	1	0	0	1	0	1	1	0	1	1	0	1	0	1	0	0	1	0	0
GBS SNP	TP78555_A	0	1	0	0	0	0	0	0	1	NA	0	0	0	1	1	0	0	1	0	NA	NA	0	0	1	0	0	1	1	NA	0	NA	1	0	1	1	0	NA	1	1	1	1	NA	0	1	0	1	0	1
GBS SNP	TP71644_C	0	1	1	0	0	1	NA	1	1	0	NA	0	0	0	1	0	1	0	NA	NA	1	0	0	1	1	NA	0	0	1	NA	0	0	1	0	1	1	0	1	1	NA	1	0	0	0	0	1	NA	0
GBS SNP	TP96452_T	0	1	1	1	0	1	1	0	0	1	0	1	1	NA	NA	0	0	1	0	1	NA	1	0	1	0	0	1	0	0	1	0	0	1	0	0	1	NA	1	0	0	0	1	0	1	0	1	1	0
GBS SNP	TP124965_A	0	1	0	0	0	0	0	1	1	0	1	0	0	0	1	0	1	1	0	0	0	NA	1	1	0	1	0	1	0	0	1	0	1	1	1	1	0	1	1	1	1	0	1	0	0	0	0	0
GBS SNP	TP111836_G	0	1	1	NA	0	NA	NA	0	NA	1	NA	1	NA	0	NA	1	NA	1	NA	0	1	NA	1	1	1	NA	NA	0	0	0	0	0	NA	1	0	0	NA	1	0	0	1	1	0	1	NA	0	1	0
GBS SNP	TP44047_T	0	1	1	0	0	0	0	1	1	1	1	1	1	1	NA	0	NA	0	1	1	0	1	NA	1	1	0	0	1	0	0	NA	0	0	NA	0	1	0	1	1	0	1	1	0	NA	NA	0	NA	NA
GBS SNP	TP47056_A	0	1	1	0	NA	NA	NA	1	1	0	1	0	0	0	1	0	1	0	NA	0	NA	NA	NA	NA	NA	NA	0	NA	1	NA	0	0	1	0	1	NA	0	1	NA	NA	NA	0	NA	NA	0	1	0	NA
GBS SNP	TP140507_A	0	1	NA	NA	0	1	NA	1	1	NA	1	0	0	NA	NA	NA	1	0	NA	0	1	1	0	1	1	1	0	NA	1	1	0	0	1	NA	1	NA	NA	1	1	0	1	0	NA	0	0	1	0	0
GBS SNP	TP121335_C	0	1	NA	0	0	1	0	0	1	1	0	0	NA	1	1	1	0	NA	0	NA	0	0	1	1	NA	0	1	1	0	0	1	1	0	1	0	1	0	0	NA	1	1	0	0	1	0	1	0	1
GBS SNP	TP115430_C	0	1	1	1	0	0	NA	NA	1	1	0	1	0	1	0	1	0	NA	1	0	0	0	0	0	0	0	0	1	NA	NA	1	1	1	0	1	1	0	1	1	NA	NA	0	1	0	1	0	1	NA
GBS SNP	TP96419_T	0	1	0	1	0	0	0	1	1	0	1	NA	1	0	NA	0	NA	NA	NA	0	0	1	1	0	NA	0	1	1	0	0	1	0	0	0	0	NA	0	0	NA	0	1	NA	1	0	NA	0	1	0
GBS SNP	TP13091_T	0	1	1	0	0	1	0	1	1	0	1	0	0	0	1	0	1	0	0	0	0	0	0	1	1	1	0	0	1	1	0	0	1	0	1	NA	0	1	NA	0	1	0	0	0	0	1	0	0
GBS SNP	TP120561_T	0	1	NA	0	0	1	0	1	NA	NA	NA	1	1	NA	1	0	NA	NA	0	0	NA	1	1	NA	1	NA	0	1	0	1	NA	0	0	1	0	1	1	0	0	0	0	0	NA	1	1	1	0	0
GBS SNP	TP93618_T	0	1	NA	0	0	1	0	0	1	0	0	NA	1	1	1	0	NA	1	0	1	0	0	1	NA	0	0	1	1	0	NA	NA	0	0	NA	1	1	0	1	1	1	1	0	0	1	0	1	NA	0
GBS SNP	TP538_G	0	1	0	0	0	1	0	NA	1	0	NA	0	0	0	0	0	0	0	1	0	NA	0	0	NA	1	1	0	0	NA	1	0	0	1	0	0	1	0	1	1	0	1	0	0	1	0	1	0	0
GBS SNP	TP151769_C	0	1	0	0	1	0	NA	0	NA	0	NA	0	0	0	1	1	NA	NA	0	1	NA	1	0	1	0	0	1	NA	1	1	0	0	1	1	0	0	1	1	0	0	0	1	NA	NA	0	1	1	1
GBS SNP	TP43458_G	0	1	0	NA	0	1	0	1	NA	0	1	0	0	0	1	0	NA	0	0	0	1	0	0	1	1	1	0	0	1	1	0	0	NA	0	1	NA	0	1	1	0	1	0	1	0	0	1	0	0
GBS SNP	TP33766_C	0	1	1	NA	NA	1	NA	NA	NA	0	NA	0	0	NA	NA	NA	1	0	0	0	1	0	0	NA	1	1	0	0	NA	1	0	0	1	NA	1	NA	0	1	1	0	NA	0	1	0	0	NA	0	0
GBS SNP	TP60663_T	0	1	NA	1	1	NA	0	NA	0	NA	NA	1	0	0	0	NA	1	NA	1	NA	0	0	0	NA	0	0	NA	NA	1	1	0	NA	1	NA	0	0	0	NA	NA	0	0	NA	0	NA	1	0	1	0
GBS SNP	TP100607_A	0	1	1	NA	0	1	0	1	NA	0	1	NA	NA	0	1	0	1	NA	0	0	1	0	0	1	NA	1	0	0	1	1	0	0	0	0	1	1	0	1	1	0	NA	NA	0	0	0	NA	0	0
GBS SNP	TP81017_A	0	1	0	1	NA	NA	0	1	NA	0	1	0	0	0	1	0	NA	1	0	0	0	1	NA	1	0	NA	0	1	0	0	1	0	0	1	1	NA	0	NA	1	1	1	0	NA	0	0	0	NA	0
GBS SNP	TP165832_G	0	1	1	0	0	0	1	NA	0	1	0	0	0	0	0	0	1	NA	0	1	NA	NA	0	NA	NA	NA	1	0	0	1	0	0	0	1	0	0	0	0	NA	1	NA	0	1	0	1	0	1	1
GBS SNP	TP166811_G	0	1	0	1	0	1	0	1	1	0	1	0	0	0	1	0	NA	0	0	0	1	0	0	NA	NA	1	0	0	1	0	0	0	1	0	1	1	0	1	1	NA	NA	0	1	0	0	1	0	0
GBS SNP	TP87663_C	0	1	NA	NA	0	0	NA	0	1	1	1	NA	0	1	NA	1	NA	NA	NA	NA	0	0	0	0	NA	1	0	NA	1	0	1	1	1	NA	NA	0	0	NA	1	0	NA	NA	NA	1	0	0	NA	0
GBS SNP	TP158457_A	0	1	NA	NA	NA	NA	NA	NA	NA	NA	NA	0	NA	NA	0	NA	NA	0	NA	NA	1	NA	1	NA	0	NA	0	0	NA	0	0	1	0	NA	NA	0	NA	NA	NA	0	0	0	NA	NA	NA	1	NA	1
GBS SNP	TP28230_A	0	1	0	NA	1	NA	NA	NA	0	1	0	NA	1	NA	0	NA	1	0	1	0	NA	1	0	1	0	1	0	NA	NA	1	0	1	0	NA	0	NA	1	0	1	NA	1	NA	1	0	0	1	1	0
GBS SNP	TP62692_G	0	1	0	0	0	1	1	0	NA	0	1	1	NA	NA	0	0	0	1	NA	0	0	1	1	0	0	NA	0	0	1	1	1	1	0	1	1	1	0	0	NA	0	1	NA	0	0	0	0	0	0
GBS SNP	TP31671_A	0	1	1	1	0	1	1	0	1	NA	0	NA	0	0	0	1	0	1	0	NA	NA	0	NA	NA	0	0	0	1	0	NA	0	0	0	0	1	0	NA	0	0	0	NA	0	0	0	0	0	1	1
GBS SNP	TP153771_A	0	1	1	0	0	1	0	1	NA	NA	NA	0	0	NA	1	NA	NA	0	NA	0	0	0	0	NA	1	1	0	0	1	1	0	0	1	0	NA	1	NA	NA	NA	0	0	0	1	0	0	1	0	0
GBS SNP	TP34774_T	0	1	NA	0	0	0	1	NA	0	0	1	0	0	0	0	0	NA	0	0	NA	1	0	1	NA	0	1	1	NA	0	0	0	NA	0	NA	1	1	NA	0	0	0	1	1	1	0	1	NA	NA	0
GBS SNP	TP128298_A	0	1	NA	NA	NA	1	NA	NA	NA	1	0	NA	1	1	1	1	NA	1	0	NA	0	0	NA	1	0	0	1	1	0	0	1	NA	0	NA	1	NA	NA	0	1	NA	1	NA	NA	1	0	1	0	0
GBS SNP	TP163234_G	0	1	1	NA	NA	NA	NA	0	NA	NA	NA	NA	0	NA	1	0	1	NA	0	NA	1	NA	1	1	NA	NA	NA	0	0	NA	NA	0	0	NA	0	NA	0	1	0	0	0	NA	NA	0	NA	NA	0	1
GBS SNP	TP23484_A	0	1	1	0	NA	0	0	0	NA	0	1	1	0	1	0	0	0	1	1	0	0	1	1	0	0	NA	0	0	1	1	1	NA	0	1	1	1	0	0	NA	0	1	1	0	0	0	0	0	0
GBS SNP	TP116168_A	0	1	NA	0	NA	1	0	NA	1	0	0	0	1	1	1	0	NA	1	0	1	0	0	1	1	0	0	1	1	0	0	1	1	0	1	1	1	0	1	1	1	1	0	0	1	0	NA	0	1
GBS SNP	TP29457_A	0	1	1	1	NA	1	0	0	0	1	0	NA	1	1	1	0	0	1	0	1	1	1	0	1	0	0	1	0	NA	1	NA	0	1	0	NA	1	0	1	0	NA	0	1	0	1	0	1	NA	0
GBS SNP	TP51911_A	0	1	0	0	0	NA	NA	0	1	1	NA	1	0	1	0	1	0	0	0	1	0	0	1	1	1	NA	1	1	0	0	0	0	1	1	1	0	1	0	NA	1	1	0	0	1	0	0	1	1
GBS SNP	TP101118_T	0	1	1	1	NA	NA	0	0	0	1	0	1	1	0	0	NA	0	0	1	0	0	0	0	NA	1	0	1	1	1	0	NA	1	0	1	1	1	0	1	0	0	0	1	NA	0	0	0	1	NA
GBS SNP	TP57358_A	0	1	1	NA	1	NA	0	NA	0	1	0	1	1	0	NA	0	NA	0	1	NA	0	0	0	1	1	0	0	1	0	NA	1	1	NA	NA	1	1	0	1	0	0	0	NA	NA	NA	0	0	1	0
GBS SNP	TP130131_T	0	1	NA	1	NA	NA	NA	0	1	0	1	0	0	0	NA	NA	1	1	0	0	0	1	1	NA	1	1	NA	1	0	0	NA	NA	1	1	1	1	0	1	NA	1	1	0	NA	0	0	0	0	0
GBS SNP	TP160078_G	0	1	1	NA	0	1	1	0	0	1	0	1	1	1	1	0	0	1	0	1	NA	1	0	1	0	0	1	NA	0	1	0	0	1	0	0	1	1	1	NA	NA	0	1	0	NA	NA	NA	1	0
GBS SNP	TP59072_A	0	1	0	NA	NA	0	NA	1	1	1	1	NA	NA	1	0	1	NA	NA	NA	NA	NA	0	0	NA	0	1	0	0	1	NA	1	1	NA	NA	1	NA	0	1	1	0	0	0	1	1	0	0	1	0
GBS SNP	TP42696_T	0	1	0	NA	0	1	NA	NA	1	1	0	0	1	1	NA	1	0	1	0	NA	0	0	1	1	1	0	1	1	0	0	0	NA	1	1	1	NA	0	0	1	1	1	0	0	1	0	1	NA	1
GBS SNP	TP144738_C	0	1	0	0	1	0	0	0	0	1	1	0	1	1	0	0	1	0	1	0	NA	1	0	NA	0	1	1	0	0	1	0	1	NA	0	0	0	1	0	1	0	1	0	1	0	0	NA	1	1
GBS SNP	TP106753_T	0	1	0	1	0	0	0	NA	1	NA	1	0	0	0	1	0	0	0	0	0	1	1	NA	1	1	1	NA	0	1	1	0	0	NA	0	1	NA	0	1	1	NA	1	0	1	0	NA	1	0	0
GBS SNP	TP25905_C	0	1	NA	NA	NA	0	1	NA	0	NA	0	0	NA	NA	1	1	0	NA	0	NA	NA	NA	NA	1	NA	0	1	NA	NA	0	0	1	1	1	NA	NA	NA	NA	0	0	NA	1	NA	NA	0	1	1	NA
GBS SNP	TP129189_T	0	1	0	1	0	1	0	1	1	0	1	0	0	0	1	0	NA	NA	0	0	1	1	0	1	1	NA	0	NA	1	1	0	0	1	0	1	1	0	1	1	0	1	NA	1	0	0	1	0	0
GBS SNP	TP141745_A	0	1	0	NA	NA	0	1	1	0	1	1	0	0	1	1	1	1	0	1	0	1	1	0	0	0	1	0	0	0	1	0	1	1	NA	0	NA	1	1	1	1	0	1	1	1	1	1	0	0
GBS SNP	TP159749_T	0	1	0	1	NA	0	NA	NA	NA	0	1	0	NA	0	1	NA	1	NA	NA	0	0	0	1	1	1	NA	0	NA	0	NA	1	NA	1	1	1	1	NA	NA	NA	1	1	0	NA	0	0	0	0	0
GBS SNP	TP130976_T	0	1	1	0	0	1	0	0	0	1	0	1	1	0	1	0	0	NA	0	0	1	1	NA	1	1	NA	0	1	0	1	0	0	0	NA	0	1	NA	0	0	0	0	0	1	1	1	1	0	NA
GBS SNP	TP155891_A	0	1	0	1	0	0	0	1	1	0	1	0	0	0	1	0	1	1	0	0	0	1	1	1	0	1	0	1	0	0	1	0	1	1	1	1	0	1	1	1	1	0	1	0	0	0	0	0
GBS SNP	TP37692_T	0	1	1	1	NA	0	NA	0	1	1	1	0	1	0	1	0	0	1	0	0	0	1	0	1	0	0	1	0	0	1	1	1	0	1	1	0	1	0	0	0	0	0	0	0	0	0	0	1
GBS SNP	TP64622_G	0	1	NA	NA	NA	0	0	1	NA	NA	1	NA	NA	0	1	0	1	0	0	0	1	NA	0	1	1	1	0	0	1	NA	0	NA	NA	NA	NA	1	0	1	1	0	0	NA	NA	NA	0	NA	0	0
GBS SNP	TP43025_T	0	1	0	1	0	0	1	0	0	1	0	1	0	0	NA	0	0	NA	1	NA	0	0	0	0	1	0	0	0	NA	0	1	0	0	0	0	0	1	0	0	1	1	1	0	0	1	0	0	1
GBS SNP	TP120558_A	0	1	0	0	0	0	0	1	0	0	1	1	0	NA	1	1	1	0	0	1	0	1	1	0	1	1	1	1	1	1	0	NA	0	0	0	0	0	0	0	0	0	0	NA	0	1	0	1	1
GBS SNP	TP46094_C	0	1	1	0	0	1	NA	NA	0	NA	0	0	0	0	0	NA	0	1	1	1	1	0	1	0	0	1	NA	0	0	1	1	1	0	0	NA	1	0	0	0	1	1	NA	0	1	0	1	1	0
GBS SNP	TP158700_A	0	1	0	1	1	0	NA	0	0	1	0	0	0	0	1	1	1	0	0	1	0	1	0	1	0	0	1	0	1	1	0	0	1	1	0	1	1	1	0	0	0	1	1	0	0	1	1	1
GBS SNP	TP121403_C	0	1	0	1	0	NA	NA	1	1	NA	1	1	0	1	0	1	0	0	1	NA	0	0	0	NA	NA	1	0	NA	NA	0	1	1	NA	NA	1	1	0	1	1	NA	NA	0	1	1	0	0	1	NA
GBS SNP	TP40753_A	0	1	0	NA	NA	0	1	NA	1	0	0	1	0	0	NA	0	0	1	0	1	0	1	1	0	NA	1	1	0	0	0	NA	NA	0	1	0	0	0	1	0	NA	0	1	1	1	1	1	0	1
GBS SNP	TP65337_A	0	1	0	0	1	0	0	1	NA	NA	NA	0	1	1	NA	0	NA	0	1	0	1	1	0	1	0	NA	1	0	0	NA	0	1	0	0	0	0	1	0	1	0	1	0	0	0	0	NA	NA	1
GBS SNP	TP160746_T	0	1	0	NA	NA	0	0	1	0	0	NA	1	0	0	1	1	1	0	0	1	0	1	1	0	NA	1	0	1	1	1	0	1	0	0	0	0	0	0	0	0	NA	0	0	0	1	0	1	1
GBS SNP	TP5995_C	0	1	NA	1	NA	0	1	1	NA	NA	0	1	0	0	1	0	0	1	0	1	0	1	1	0	1	1	1	0	0	0	1	1	0	1	0	0	0	1	0	1	0	1	NA	NA	1	NA	0	1
GBS SNP	TP133112_C	0	1	0	1	0	0	NA	NA	1	0	1	NA	0	0	1	0	1	1	0	NA	0	1	1	1	0	1	0	1	NA	0	NA	0	0	1	1	1	0	1	1	1	NA	NA	1	0	0	0	0	NA
GBS SNP	TP33441_A	0	1	0	1	1	NA	0	0	0	NA	0	NA	1	0	0	0	NA	0	1	0	0	0	0	NA	1	0	1	1	NA	0	1	1	0	NA	1	1	0	1	0	0	0	1	1	0	0	NA	1	0
GBS SNP	TP88381_T	0	1	NA	NA	1	0	1	0	NA	1	NA	NA	0	0	1	NA	NA	0	NA	1	NA	1	0	1	0	0	1	NA	NA	1	NA	0	1	0	0	1	NA	NA	NA	0	NA	1	1	NA	0	1	NA	1
GBS SNP	TP72381_A	0	1	NA	1	NA	NA	1	0	0	1	0	0	0	0	NA	NA	1	0	NA	1	0	1	0	NA	0	0	1	0	1	0	0	0	1	0	NA	NA	1	NA	0	0	0	1	1	1	0	1	1	1
GBS SNP	TP149030_A	0	1	0	NA	0	0	0	1	1	0	1	0	0	0	1	0	1	1	0	0	0	1	1	1	1	1	0	1	NA	0	1	0	1	1	NA	1	0	1	1	1	NA	0	1	0	0	0	0	0
GBS SNP	TP96575_A	0	1	0	1	NA	NA	0	1	1	1	NA	1	0	1	0	1	NA	0	NA	NA	NA	0	0	0	0	NA	0	1	1	0	NA	NA	NA	0	1	1	0	1	1	NA	0	0	NA	NA	0	0	1	0
GBS SNP	TP107855_T	0	1	1	0	0	0	1	0	1	0	NA	1	0	1	0	0	0	1	1	0	0	1	1	0	0	0	0	0	1	1	1	1	0	1	1	1	0	NA	1	0	1	1	0	0	0	0	0	0
GBS SNP	TP15301_A	0	1	0	1	0	1	0	1	1	0	1	0	0	0	1	0	1	0	0	NA	1	0	0	1	1	1	0	0	1	0	0	0	1	0	1	1	0	NA	1	0	1	0	1	0	0	1	0	0
GBS SNP	TP62034_G	0	1	0	NA	NA	1	NA	NA	NA	1	NA	0	1	1	0	1	NA	1	0	NA	0	NA	1	NA	NA	NA	1	1	NA	0	NA	NA	NA	NA	1	NA	0	0	1	1	1	0	NA	1	0	NA	0	1
GBS SNP	TP125483_A	0	1	1	0	NA	1	NA	1	1	0	1	NA	0	0	1	0	1	0	0	0	1	0	0	1	NA	1	0	0	1	1	0	NA	1	0	1	1	0	1	1	0	1	0	0	0	0	1	0	0
GBS SNP	TP18023_A	0	1	0	0	1	0	0	0	0	NA	0	0	NA	1	0	NA	0	0	0	0	NA	0	1	0	0	1	1	1	NA	1	NA	NA	NA	0	0	NA	NA	0	1	0	0	0	0	1	NA	0	1	0
GBS SNP	TP72082_A	0	1	NA	1	0	0	1	1	1	NA	NA	0	0	1	1	NA	1	0	0	NA	NA	1	0	NA	NA	NA	1	1	0	NA	1	0	1	NA	NA	1	0	0	0	0	0	1	NA	1	NA	1	0	0
GBS SNP	TP59487_T	0	1	0	1	1	NA	0	NA	1	NA	1	1	NA	NA	0	NA	0	1	0	0	NA	1	1	NA	NA	0	1	NA	0	0	0	0	1	1	NA	0	0	0	NA	0	1	NA	NA	1	1	0	NA	1
GBS SNP	TP159133_T	0	1	1	NA	0	1	0	1	1	0	1	0	0	0	1	0	1	0	0	0	1	0	0	1	1	1	0	0	1	1	0	0	1	0	1	1	0	1	1	0	1	0	1	0	0	1	0	0
GBS SNP	TP167320_A	0	1	NA	0	NA	NA	NA	0	0	NA	NA	NA	0	1	0	1	0	0	1	0	NA	NA	1	NA	NA	1	1	NA	1	1	0	NA	0	1	NA	NA	0	0	1	0	0	NA	NA	NA	0	1	1	0
GBS SNP	TP106458_A	0	1	1	0	1	0	1	NA	0	1	NA	1	1	1	0	0	NA	NA	0	0	0	NA	0	0	0	0	1	1	0	1	0	1	NA	NA	0	0	1	0	1	0	NA	1	1	1	1	0	1	0
GBS SNP	TP28583_A	0	1	1	0	0	1	1	0	1	0	1	1	0	1	NA	0	0	1	1	0	0	NA	1	0	NA	0	0	0	1	1	1	1	0	1	0	1	0	0	1	0	1	1	0	0	0	0	0	0
GBS SNP	TP40608_T	0	1	NA	1	0	0	0	1	0	1	0	1	1	0	0	0	NA	NA	NA	1	NA	NA	0	0	0	0	0	NA	1	1	0	1	0	1	0	1	0	NA	NA	1	0	0	0	1	1	NA	NA	0
GBS SNP	TP37480_G	0	1	1	0	0	1	0	1	1	0	1	0	0	0	0	0	1	0	1	0	1	0	0	1	1	1	0	0	NA	1	0	0	1	0	1	1	0	1	1	0	1	0	0	1	0	1	0	0
GBS SNP	TP136433_G	0	1	1	0	0	1	1	NA	1	NA	1	NA	0	1	0	0	NA	1	1	0	0	1	1	0	0	0	0	0	1	1	1	1	0	0	1	1	0	0	1	NA	NA	1	0	0	0	0	0	0
GBS SNP	TP90275_T	0	1	1	1	1	0	0	1	1	0	NA	1	0	0	0	NA	0	1	0	0	NA	1	NA	1	0	0	1	1	0	0	0	0	0	NA	0	0	0	NA	NA	0	1	NA	1	1	NA	1	1	1
GBS SNP	TP90957_C	0	1	NA	1	1	1	0	1	0	1	0	NA	1	0	0	0	NA	1	NA	0	1	0	0	0	0	1	0	NA	1	0	0	0	1	1	0	0	1	1	0	0	1	1	NA	1	0	0	1	0
GBS SNP	TP147821_G	0	1	0	1	NA	0	0	1	1	0	1	NA	0	0	1	0	1	NA	0	0	NA	1	1	1	0	1	0	NA	0	0	1	0	0	1	1	1	0	1	1	1	1	NA	1	NA	0	0	0	0
GBS SNP	TP21669_A	0	1	0	0	0	0	NA	1	0	0	NA	NA	0	0	0	0	NA	0	0	1	NA	0	1	0	1	1	1	NA	1	1	NA	1	0	0	0	0	0	0	0	0	0	0	NA	NA	1	0	1	1
GBS SNP	TP8007_T	0	1	0	1	0	0	0	1	0	1	0	1	1	1	0	1	NA	NA	1	1	1	0	0	0	1	0	1	0	1	1	NA	0	1	0	0	1	0	1	1	NA	0	1	1	0	1	1	1	1
GBS SNP	TP5943_A	0	1	NA	1	NA	1	NA	NA	1	NA	0	NA	0	1	1	1	NA	NA	1	0	0	1	0	1	0	0	0	1	0	NA	1	1	0	0	1	0	NA	0	0	NA	1	1	0	1	1	0	0	1
GBS SNP	TP62806_C	0	1	1	0	1	0	0	0	1	0	1	0	1	0	1	0	0	1	1	0	0	0	NA	1	1	1	1	1	0	0	1	0	0	0	0	0	0	0	1	0	0	NA	NA	0	0	0	1	0
GBS SNP	TP123384_C	0	1	1	NA	1	NA	0	1	0	1	0	0	1	0	1	0	0	1	NA	0	1	1	0	1	1	NA	0	1	0	1	NA	NA	0	NA	NA	1	1	0	0	NA	0	NA	1	1	1	1	0	NA
GBS SNP	TP87035_A	0	1	0	0	0	0	NA	0	0	0	0	0	1	1	1	1	NA	0	1	NA	1	0	0	0	0	0	1	NA	1	0	0	0	0	NA	0	0	1	0	0	0	0	1	0	0	1	0	0	NA
GBS SNP	TP68704_G	0	1	1	0	NA	0	NA	NA	0	0	NA	0	NA	0	1	0	NA	NA	NA	0	0	0	1	1	1	NA	0	NA	NA	0	NA	NA	0	0	0	0	0	0	0	NA	0	0	1	0	0	NA	0	0
GBS SNP	TP46894_A	0	1	0	1	1	0	1	0	0	1	0	0	0	0	1	1	1	0	0	NA	0	1	0	1	0	0	1	0	1	1	0	0	1	1	0	1	1	1	0	0	0	1	NA	1	0	1	1	1
GBS SNP	TP136459_A	0	1	1	0	1	0	0	1	0	0	1	0	0	1	1	NA	0	0	NA	1	0	0	NA	1	NA	1	NA	1	0	0	1	1	0	NA	0	0	0	1	1	1	1	0	0	0	1	0	0	1
GBS SNP	TP108573_C	0	1	0	0	1	1	0	0	0	0	0	NA	1	0	1	0	0	1	0	1	0	0	1	0	0	0	0	1	1	0	NA	0	0	NA	0	1	1	1	0	0	0	1	1	1	0	NA	0	1
GBS SNP	TP19533_T	0	1	NA	NA	NA	1	NA	NA	1	NA	NA	NA	NA	NA	1	NA	NA	0	NA	NA	1	1	0	1	NA	1	0	NA	1	1	NA	NA	0	NA	NA	1	NA	1	NA	0	1	0	0	0	0	1	NA	0
GBS SNP	TP631_T	0	1	1	0	0	NA	1	1	0	1	0	0	NA	0	0	0	0	1	1	1	NA	1	0	1	0	1	0	0	0	1	0	0	NA	1	NA	0	0	0	0	1	1	0	1	0	1	0	1	0
GBS SNP	TP85094_G	0	1	0	NA	1	0	1	NA	0	1	NA	0	0	NA	1	1	1	0	0	1	0	NA	1	1	NA	0	1	0	1	1	0	0	1	NA	0	0	1	1	0	NA	0	1	1	1	0	1	1	1
GBS SNP	TP106948_G	0	1	0	1	0	1	1	0	0	1	0	1	1	1	1	0	0	1	0	1	1	1	0	1	NA	0	0	0	0	1	0	0	1	0	0	1	1	1	0	NA	NA	1	NA	1	NA	1	1	0
GBS SNP	TP38316_C	0	1	1	0	0	0	0	1	0	0	1	1	0	0	0	0	NA	0	0	1	0	1	1	0	1	1	1	1	1	1	0	1	0	0	0	0	0	0	0	0	0	0	0	0	1	1	1	1
GBS SNP	TP22827_G	0	1	NA	NA	NA	1	0	NA	1	0	1	0	0	NA	0	0	1	0	1	0	1	0	0	1	1	0	0	0	1	1	0	0	1	0	1	1	0	0	0	0	0	0	NA	1	0	1	0	0
GBS SNP	TP14285_C	0	1	0	0	0	0	0	NA	NA	0	1	0	0	0	NA	0	1	0	0	0	NA	1	0	0	1	1	0	0	1	0	NA	0	1	0	1	1	0	1	1	1	1	0	1	NA	0	1	0	0
GBS SNP	TP140456_A	0	1	0	1	0	1	0	NA	NA	NA	NA	0	NA	NA	1	0	0	NA	NA	0	1	0	NA	NA	0	0	1	0	1	0	0	0	0	NA	0	NA	1	NA	0	0	0	1	NA	NA	NA	0	NA	NA
GBS SNP	TP45357_A	0	1	0	1	0	0	NA	0	1	NA	1	NA	0	0	NA	1	NA	0	NA	NA	1	NA	NA	NA	0	NA	1	NA	0	0	NA	0	1	NA	1	1	0	NA	NA	NA	0	1	1	NA	NA	1	NA	NA
GBS SNP	TP155422_A	0	1	0	1	0	NA	0	1	NA	0	1	0	NA	0	0	0	1	0	0	0	1	1	0	1	1	NA	0	0	NA	1	0	0	NA	0	1	1	0	1	1	0	1	0	NA	NA	0	1	0	0
GBS SNP	TP80837_G	0	1	NA	1	0	NA	NA	0	0	0	0	0	1	1	1	1	NA	0	1	0	1	NA	0	0	0	0	1	NA	1	0	NA	0	0	0	0	NA	NA	NA	NA	NA	0	NA	NA	0	1	0	NA	1
GBS SNP	TP86125_T	0	1	NA	0	NA	1	0	1	0	1	0	NA	NA	0	1	0	0	1	0	0	NA	0	0	NA	0	NA	0	1	0	1	0	0	NA	NA	0	NA	1	0	0	0	NA	0	1	1	1	1	0	NA
GBS SNP	TP132485_C	0	1	NA	1	1	1	0	0	0	1	NA	1	1	NA	0	NA	1	0	1	0	0	1	0	NA	0	NA	1	1	NA	0	0	NA	NA	0	NA	1	0	1	0	0	0	1	1	0	0	0	1	0
GBS SNP	TP85921_C	0	1	0	1	0	NA	0	0	1	1	0	1	1	1	0	NA	0	NA	0	1	0	0	NA	NA	1	0	1	1	0	0	0	0	1	1	1	0	1	0	1	1	NA	0	0	1	0	0	1	1
GBS SNP	TP52932_A	0	1	0	NA	0	0	0	NA	1	0	NA	0	1	0	1	0	0	0	NA	0	0	1	NA	0	1	NA	1	1	0	0	0	0	0	0	1	1	NA	0	1	0	1	0	1	1	0	0	NA	0
GBS SNP	TP73793_C	0	1	1	0	NA	0	0	1	0	1	1	0	0	0	NA	1	0	0	0	NA	1	0	1	NA	1	NA	1	1	0	1	0	NA	0	1	0	0	0	1	1	1	0	0	0	0	0	0	0	NA
GBS SNP	TP57432_T	0	1	NA	NA	NA	0	1	0	NA	1	NA	0	0	0	1	1	NA	0	0	1	NA	1	0	1	0	NA	NA	0	1	1	NA	0	1	1	0	0	1	NA	NA	0	NA	NA	1	1	NA	1	NA	1
GBS SNP	TP15257_T	0	1	1	NA	1	0	1	0	0	1	0	NA	1	1	0	0	1	0	0	1	NA	1	0	0	1	0	0	1	0	1	0	1	1	NA	0	0	NA	0	1	0	0	1	NA	1	1	1	1	NA
GBS SNP	TP38584_A	0	1	1	1	1	0	0	0	0	1	0	1	1	NA	0	0	1	0	1	0	0	1	0	1	0	0	1	0	1	0	NA	1	0	0	1	NA	0	1	0	NA	0	1	1	0	0	0	1	0
GBS SNP	TP123915_T	0	1	0	0	0	1	0	0	1	0	0	0	1	1	1	0	0	0	NA	1	0	0	1	1	0	0	NA	1	0	0	1	1	0	1	0	NA	0	NA	1	1	1	0	0	0	0	1	0	1
GBS SNP	TP120379_T	0	1	1	0	1	0	1	0	0	1	0	1	NA	NA	0	0	NA	0	0	0	NA	NA	0	NA	0	NA	0	NA	0	1	0	1	NA	0	0	0	NA	0	0	0	0	1	1	1	1	1	1	1
GBS SNP	TP148655_G	0	1	0	1	0	1	NA	1	1	0	1	0	0	0	NA	0	NA	0	0	0	1	0	0	1	NA	1	0	0	1	1	0	0	1	NA	1	1	NA	1	1	1	1	0	1	0	0	1	NA	0
GBS SNP	TP24815_G	0	1	NA	NA	1	NA	0	0	0	NA	0	NA	1	0	NA	0	1	0	NA	0	0	0	0	1	NA	0	1	1	1	NA	1	NA	0	NA	1	1	0	1	0	0	0	1	1	0	0	0	1	0
GBS SNP	TP149071_C	0	1	0	NA	0	0	0	1	1	0	1	0	0	0	NA	0	NA	1	0	0	0	1	1	1	0	1	0	1	0	0	NA	0	1	1	1	1	0	1	1	1	1	0	1	0	0	0	0	0
GBS SNP	TP9423_T	0	1	1	1	NA	0	0	NA	1	0	NA	1	0	0	0	1	0	1	0	0	1	1	1	1	0	0	1	1	0	0	0	0	1	1	0	0	0	1	1	0	1	0	1	1	1	1	1	1
GBS SNP	TP55305_G	0	1	NA	NA	0	1	NA	NA	1	NA	0	NA	0	NA	NA	0	1	NA	NA	NA	1	NA	0	1	1	1	0	0	1	1	0	0	NA	NA	NA	1	NA	1	NA	0	1	0	1	0	0	NA	0	0
GBS SNP	TP118100_A	0	1	1	NA	0	NA	NA	NA	1	0	1	0	NA	NA	NA	0	1	NA	0	NA	1	0	0	NA	1	1	NA	0	1	NA	0	0	1	NA	1	NA	0	1	NA	0	1	0	NA	NA	0	0	NA	0
GBS SNP	TP124531_T	0	1	1	0	NA	NA	NA	NA	NA	0	1	NA	1	0	1	0	NA	1	1	NA	0	0	1	0	1	0	1	0	NA	0	0	0	0	0	NA	0	0	0	1	0	1	1	1	0	0	NA	1	0
GBS SNP	TP55438_T	0	1	0	1	1	0	1	1	0	0	1	0	0	0	1	1	0	1	0	1	1	NA	0	1	0	0	1	1	0	0	1	1	0	1	0	0	0	1	0	0	1	0	NA	1	0	1	1	1
GBS SNP	TP114925_C	0	1	1	0	0	1	0	1	1	0	NA	0	0	NA	0	0	1	0	1	0	1	0	0	1	1	1	0	0	1	1	0	0	1	0	0	1	0	NA	1	0	1	0	0	1	0	1	0	0
GBS SNP	TP9374_T	0	1	1	1	0	1	NA	NA	NA	NA	1	NA	0	1	0	0	NA	0	0	1	NA	0	1	0	0	1	NA	1	0	0	0	NA	1	0	NA	1	1	NA	1	1	1	1	NA	0	1	NA	0	1
GBS SNP	TP112576_A	0	1	NA	1	NA	1	0	1	0	0	1	0	0	0	1	0	1	0	NA	0	1	NA	0	1	1	1	NA	0	1	1	0	0	1	NA	NA	NA	0	1	1	0	1	NA	1	0	0	1	NA	0
GBS SNP	TP163523_T	0	1	0	0	0	0	0	1	1	0	NA	1	0	1	1	1	NA	0	0	1	0	1	1	0	1	1	1	0	1	0	1	0	1	1	0	1	0	0	1	1	1	0	0	1	1	1	NA	1
GBS SNP	TP42063_G	0	1	0	1	1	0	1	0	0	1	0	0	0	0	0	1	NA	0	0	NA	0	0	NA	1	NA	NA	NA	0	1	1	0	0	1	1	NA	0	1	1	0	0	0	NA	1	1	0	1	1	1
GBS SNP	TP83800_A	0	1	NA	NA	NA	NA	0	NA	NA	1	NA	0	NA	0	1	NA	1	0	0	NA	0	NA	1	0	1	1	0	NA	0	1	0	0	0	1	0	0	NA	1	NA	1	0	0	0	NA	0	0	0	1
GBS SNP	TP65798_G	0	1	NA	0	0	1	NA	0	NA	0	0	0	1	NA	1	0	0	1	NA	1	0	0	1	1	0	NA	1	1	0	0	NA	1	0	NA	1	1	0	NA	NA	1	1	0	NA	1	0	1	0	1
GBS SNP	TP167736_C	0	1	0	1	0	1	NA	NA	0	1	0	0	1	1	1	0	0	0	0	1	1	1	0	NA	0	0	1	0	0	1	0	1	1	0	1	1	NA	1	0	0	0	NA	0	1	0	1	1	0
GBS SNP	TP42007_A	0	1	NA	NA	0	NA	0	NA	NA	0	1	NA	1	0	0	0	1	0	0	0	0	0	1	0	NA	1	0	1	NA	0	0	NA	NA	NA	1	NA	1	0	0	0	1	1	NA	1	0	0	0	1
GBS SNP	TP1507_T	0	1	1	1	1	1	0	0	0	NA	0	1	1	0	0	0	1	0	1	NA	0	1	0	1	1	0	1	0	1	0	1	1	0	0	1	0	0	1	0	0	0	1	1	0	0	0	1	0
GBS SNP	TP57325_T	0	1	0	0	0	NA	1	0	0	1	1	0	1	1	0	1	0	0	1	0	1	1	1	0	NA	NA	1	0	1	1	0	1	NA	1	1	1	0	1	NA	0	0	NA	1	NA	0	1	1	0
GBS SNP	TP9507_T	0	1	0	NA	0	0	0	0	1	0	0	NA	1	0	0	NA	1	1	1	0	1	0	1	1	1	0	0	0	0	NA	0	0	1	NA	0	0	0	0	0	0	0	1	0	1	NA	0	1	0
GBS SNP	TP113786_A	0	1	1	0	0	NA	0	0	1	NA	NA	0	NA	NA	NA	0	1	NA	NA	0	NA	0	0	1	1	1	0	NA	1	0	0	0	1	NA	NA	1	NA	1	1	NA	1	0	0	1	0	0	0	0
GBS SNP	TP110601_T	0	1	0	0	1	0	0	1	0	1	1	0	NA	1	0	0	NA	0	1	0	1	1	0	1	0	1	1	0	0	1	0	1	1	0	0	0	NA	0	NA	0	1	0	0	0	0	1	NA	1
GBS SNP	TP160456_A	0	1	1	0	1	0	1	0	0	1	0	1	NA	1	0	0	1	0	0	1	1	1	0	0	1	0	0	1	0	1	0	1	1	0	0	0	1	0	NA	0	0	1	1	1	1	1	1	1
GBS SNP	TP114928_A	0	1	NA	0	0	0	0	1	1	1	1	1	1	NA	0	0	0	0	1	1	0	NA	NA	1	1	0	0	NA	0	1	1	1	0	1	0	1	0	1	1	0	NA	1	0	NA	1	0	NA	1
GBS SNP	TP115853_A	0	1	1	1	NA	NA	1	1	0	1	0	1	1	0	0	0	NA	NA	1	0	1	0	0	0	0	1	0	0	NA	0	0	0	1	NA	0	0	1	1	0	0	1	NA	1	1	0	0	1	NA
GBS SNP	TP40976_A	0	1	1	0	NA	0	0	1	0	1	NA	0	NA	0	1	1	1	0	0	1	1	0	0	1	1	1	1	NA	0	1	0	1	0	1	0	0	0	NA	1	1	0	0	0	0	0	0	0	1
GBS SNP	TP125170_A	0	1	1	NA	1	1	0	1	0	1	0	1	1	0	1	NA	0	NA	0	0	1	0	1	NA	1	0	0	1	0	1	0	0	0	1	0	1	1	0	0	0	0	0	1	NA	1	NA	0	0
GBS SNP	TP44615_G	0	1	1	1	1	NA	0	NA	0	1	0	1	1	0	NA	0	1	0	1	0	0	1	0	1	NA	0	1	NA	NA	0	NA	1	0	NA	1	NA	0	1	NA	0	NA	1	1	0	0	0	0	0
GBS SNP	TP59874_T	0	1	0	NA	1	NA	1	0	NA	NA	NA	0	0	NA	1	1	1	0	0	1	0	NA	NA	NA	0	0	1	0	1	1	0	0	1	1	NA	NA	1	1	0	0	0	1	1	NA	0	1	NA	1
GBS SNP	TP125127_C	0	1	1	NA	1	1	0	0	0	1	0	1	1	0	0	0	1	0	1	0	0	1	0	NA	1	0	1	0	1	0	1	1	0	0	1	0	0	0	0	0	0	1	NA	NA	0	0	1	0
GBS SNP	TP106275_C	0	1	1	NA	1	0	NA	0	NA	0	0	0	1	0	1	0	NA	1	1	0	0	0	1	1	NA	0	NA	1	0	0	1	0	0	NA	0	0	0	0	NA	0	0	NA	1	0	0	0	1	0
GBS SNP	TP33181_C	0	1	0	0	NA	1	0	0	1	0	0	0	1	1	NA	0	0	1	0	0	0	0	1	1	0	0	1	1	0	0	1	1	0	NA	1	1	0	1	1	1	1	0	0	1	0	1	0	1
GBS SNP	TP23424_A	0	1	1	1	1	1	NA	0	0	1	0	NA	1	0	0	0	1	0	1	0	0	1	0	0	1	0	NA	0	1	0	1	1	0	0	1	0	0	1	0	0	0	1	1	0	0	0	1	0
GBS SNP	TP120381_A	0	1	1	1	1	1	0	0	0	1	0	1	1	0	0	0	NA	0	1	0	0	0	0	1	1	0	1	NA	1	0	1	1	0	NA	1	1	0	1	0	0	0	1	1	0	0	0	1	0
GBS SNP	TP1629_C	0	1	1	0	NA	NA	NA	NA	1	0	NA	0	0	0	0	0	1	0	1	NA	0	0	NA	1	1	1	0	NA	1	1	0	0	NA	0	NA	NA	NA	1	1	0	1	0	0	1	0	1	NA	0
GBS SNP	TP130341_A	0	1	0	0	0	1	0	0	1	NA	0	0	1	0	1	0	0	1	0	1	0	0	1	1	NA	0	1	1	0	0	1	1	1	1	1	0	0	0	1	1	1	0	0	1	0	1	0	1
GBS SNP	TP146578_A	0	1	1	1	1	NA	0	0	0	1	0	1	1	0	0	0	NA	0	1	0	0	1	0	1	NA	0	1	0	1	0	1	1	0	0	1	0	0	1	0	0	0	1	1	0	0	0	1	0
GBS SNP	TP107443_T	0	1	1	1	1	1	0	0	0	1	0	NA	NA	NA	0	0	1	0	1	0	0	0	0	NA	1	0	1	1	1	0	NA	1	0	1	1	1	0	1	0	0	0	NA	1	0	0	0	1	0
GBS SNP	TP125090_A	0	1	NA	0	NA	1	0	0	1	1	0	1	1	1	1	1	0	1	0	1	0	0	0	1	NA	0	NA	1	0	0	1	0	1	NA	1	0	0	0	1	1	1	0	0	NA	0	1	0	1
GBS SNP	TP139120_G	0	1	0	0	0	1	0	0	0	0	0	0	0	1	0	1	0	1	0	1	1	1	1	0	1	0	0	1	NA	1	0	0	1	0	0	0	1	1	1	1	0	0	0	0	1	0	0	1
GBS SNP	TP97674_T	0	1	0	0	0	NA	1	0	0	1	1	0	1	NA	0	1	NA	0	1	NA	1	1	0	0	0	1	1	1	1	1	NA	1	0	1	1	1	0	NA	NA	0	0	0	NA	1	0	1	1	0
GBS SNP	TP150224_A	0	1	1	1	1	0	0	NA	1	1	1	1	0	1	0	0	0	0	1	NA	0	NA	0	1	0	1	0	1	0	0	0	0	NA	NA	1	0	1	0	0	0	0	0	1	1	0	0	0	1
GBS SNP	TP65934_T	0	1	1	1	NA	1	0	0	0	1	0	NA	1	0	0	0	1	NA	1	0	0	0	0	NA	1	0	1	1	1	NA	NA	0	0	1	1	1	0	1	0	0	0	1	NA	NA	0	0	1	0
GBS SNP	TP95824_C	0	1	1	0	1	0	0	0	1	1	0	1	0	1	1	0	NA	1	0	0	0	1	0	1	NA	0	0	0	1	1	1	1	0	1	1	0	0	0	1	0	1	1	0	0	0	0	0	0
GBS SNP	TP147781_G	0	1	1	1	NA	1	0	0	0	1	NA	1	1	0	0	0	NA	0	1	NA	0	1	0	1	1	0	1	1	1	0	1	1	0	0	1	1	0	1	0	0	0	NA	1	0	0	0	1	0
GBS SNP	TP19282_A	0	1	0	1	0	0	1	1	0	NA	0	1	1	0	0	1	0	NA	1	NA	1	0	0	0	1	0	1	0	1	1	0	0	1	0	0	1	0	1	1	NA	0	1	1	0	1	1	1	1
GBS SNP	TP73577_A	0	1	NA	1	1	1	0	0	NA	0	NA	1	NA	NA	0	0	NA	0	1	0	0	NA	NA	NA	NA	NA	1	NA	1	0	NA	1	0	1	1	1	0	1	0	0	0	1	NA	0	0	0	NA	0
GBS SNP	TP98552_T	0	1	NA	NA	0	1	0	NA	1	0	NA	0	0	0	1	0	1	NA	0	NA	NA	1	0	NA	NA	1	0	0	1	1	NA	0	1	0	1	1	NA	1	NA	1	1	0	1	0	0	1	0	0
GBS SNP	TP136160_G	0	1	NA	1	1	1	0	NA	0	1	0	1	1	0	0	0	NA	0	1	0	0	NA	0	1	1	0	NA	1	1	0	1	1	0	1	1	NA	0	NA	0	0	0	1	1	0	0	0	1	0
GBS SNP	TP86655_G	0	1	1	1	0	1	1	NA	0	1	0	1	NA	1	1	0	NA	0	0	1	NA	1	0	1	NA	NA	1	0	0	1	0	0	1	0	0	0	1	1	0	0	0	1	NA	1	0	1	NA	NA
GBS SNP	TP108965_C	0	1	1	NA	NA	1	1	0	1	0	1	0	NA	1	0	0	0	1	1	0	1	1	1	0	0	0	0	0	1	1	1	1	0	1	1	NA	0	0	1	0	1	1	0	0	0	0	0	0
GBS SNP	TP39101_C	0	1	0	NA	1	0	1	1	NA	0	NA	0	0	1	1	1	1	0	1	0	NA	0	0	0	0	1	0	0	0	1	0	1	1	1	NA	1	1	1	1	1	NA	0	1	1	1	1	0	0
GBS SNP	TP93653_G	0	1	1	0	1	1	NA	NA	0	1	0	1	1	0	1	NA	0	1	0	0	1	1	1	1	NA	0	0	1	0	1	0	0	0	1	0	1	1	0	0	0	0	0	1	1	1	1	NA	0
GBS SNP	TP134632_A	0	1	0	0	0	1	1	0	1	0	1	0	0	1	0	0	0	1	NA	0	NA	1	1	0	0	0	0	0	1	1	1	1	0	1	1	1	0	0	1	0	1	1	0	0	0	0	0	0
GBS SNP	TP42623_A	0	1	1	1	1	0	NA	0	1	1	1	1	0	1	0	1	0	0	1	0	0	0	0	0	1	0	NA	1	1	1	1	1	0	NA	1	1	0	1	1	0	0	0	0	0	1	0	1	0
GBS SNP	TP23238_A	0	1	0	1	NA	1	0	1	1	0	1	0	0	0	1	0	1	0	0	0	NA	1	0	1	1	1	0	0	1	0	0	0	1	NA	1	1	0	NA	1	1	1	0	1	0	0	1	0	0
GBS SNP	TP44524_A	0	1	NA	0	1	0	1	0	0	1	0	1	1	1	NA	0	NA	0	0	1	1	1	0	0	0	0	0	1	0	NA	0	1	1	0	0	0	1	0	1	0	0	1	NA	1	1	1	1	1
GBS SNP	TP52781_G	0	1	1	NA	1	NA	1	NA	1	0	1	0	1	0	1	0	NA	1	1	0	0	0	NA	1	NA	1	1	0	0	0	1	0	0	NA	0	0	0	0	0	0	NA	1	NA	0	0	0	1	0
GBS SNP	TP140855_C	0	1	0	NA	0	0	NA	0	1	NA	1	0	0	0	1	0	NA	1	0	NA	0	1	1	0	1	NA	0	NA	NA	0	1	0	1	NA	1	1	0	1	1	1	1	0	NA	0	0	0	0	0
GBS SNP	TP60403_G	0	1	NA	1	NA	NA	NA	1	NA	NA	0	NA	1	0	0	0	NA	1	1	0	1	0	0	0	0	1	0	0	1	0	NA	0	1	1	0	0	1	1	0	0	NA	NA	1	1	0	0	1	0
GBS SNP	TP147809_A	0	1	1	NA	1	1	1	1	0	1	0	1	1	0	0	0	0	1	1	0	1	0	NA	NA	0	1	0	0	NA	0	NA	NA	1	1	NA	0	1	1	NA	0	1	1	1	1	0	0	NA	0
GBS SNP	TP159865_T	0	1	0	0	0	1	0	0	0	0	0	0	0	1	0	NA	0	1	0	1	1	1	1	0	1	0	0	0	1	1	0	0	NA	0	0	0	1	1	1	1	1	0	0	0	0	0	1	1
GBS SNP	TP50425_G	0	1	0	NA	NA	NA	1	0	0	1	NA	1	1	1	NA	NA	NA	NA	NA	NA	1	NA	NA	1	NA	NA	1	0	0	1	NA	0	NA	NA	NA	1	1	NA	0	0	NA	1	NA	NA	NA	0	1	0
GBS SNP	TP80282_A	0	1	0	0	0	0	0	0	0	0	1	1	0	0	1	1	1	0	NA	1	0	1	1	0	1	1	1	NA	1	1	NA	1	0	NA	0	NA	0	0	0	0	0	0	NA	0	1	0	1	1
GBS SNP	TP7251_A	0	1	1	NA	0	1	1	0	NA	0	NA	NA	0	1	0	0	0	1	1	0	0	1	1	0	0	0	0	0	1	1	1	1	0	1	1	1	0	0	1	0	1	1	0	0	0	0	0	0
GBS SNP	TP98371_G	0	1	0	0	1	0	1	0	0	0	1	0	NA	1	1	1	1	0	1	0	1	0	0	0	0	1	0	0	0	1	0	1	NA	1	0	1	1	1	1	1	0	1	1	1	1	1	0	0
GBS SNP	TP38391_A	0	1	0	0	0	1	NA	1	0	NA	0	NA	1	0	1	0	0	0	0	0	1	1	1	1	1	0	0	1	0	NA	0	0	0	1	0	NA	1	1	0	NA	NA	0	1	1	1	1	NA	0
GBS SNP	TP168313_T	0	1	1	0	0	1	0	1	1	0	1	NA	0	0	0	0	1	0	1	0	1	0	0	1	1	1	0	0	NA	1	0	0	1	0	0	NA	0	1	1	0	1	0	NA	NA	0	1	0	NA
GBS SNP	TP167652_G	0	1	NA	NA	NA	0	NA	0	NA	1	0	0	0	NA	1	1	NA	0	NA	1	0	1	NA	NA	NA	0	1	NA	1	1	NA	0	NA	1	0	NA	1	1	0	0	0	1	NA	NA	0	1	0	1
GBS SNP	TP75251_G	0	1	0	0	0	0	NA	1	0	0	1	1	0	0	NA	1	NA	0	0	1	NA	1	1	0	1	1	1	NA	1	1	NA	1	0	0	NA	NA	0	0	0	0	NA	0	NA	NA	1	0	1	1
GBS SNP	TP108201_G	0	1	NA	0	NA	0	1	1	0	1	1	0	1	1	1	1	1	0	1	0	1	0	0	0	0	1	0	0	0	1	0	1	1	1	0	0	NA	1	1	1	0	1	1	0	1	1	0	0
GBS SNP	TP160739_T	0	1	0	NA	1	0	1	1	1	0	0	1	NA	0	1	0	0	1	0	1	0	1	1	0	1	1	1	0	0	0	1	1	0	1	0	NA	0	1	0	NA	0	1	1	1	1	1	0	1
GBS SNP	TP11893_G	0	1	0	0	0	0	0	NA	0	1	0	1	0	1	0	1	0	1	1	1	0	0	0	0	NA	0	0	0	1	1	1	0	1	0	0	1	0	1	0	0	0	1	1	0	0	1	1	1
GBS SNP	TP17806_A	0	1	0	1	1	0	1	NA	1	1	0	0	0	0	1	1	NA	0	0	1	0	1	NA	1	0	0	1	0	0	0	0	1	1	0	0	1	NA	0	0	0	0	NA	1	NA	0	1	1	1
GBS SNP	TP27699_A	0	1	0	1	1	NA	1	1	NA	0	NA	0	1	0	1	1	0	1	0	1	0	0	1	0	NA	0	1	0	1	1	0	0	0	NA	0	0	0	1	1	NA	1	1	1	0	1	1	NA	1
GBS SNP	TP148425_A	0	1	NA	0	0	1	NA	0	NA	NA	NA	0	NA	1	1	0	NA	1	0	1	0	0	1	1	0	0	0	1	0	0	1	NA	0	NA	1	1	0	NA	1	1	1	0	0	1	0	1	0	1
GBS SNP	TP41094_T	0	1	NA	0	1	1	NA	NA	1	0	NA	1	0	NA	1	1	0	1	1	0	NA	0	0	1	NA	0	0	NA	NA	0	NA	NA	0	NA	NA	NA	NA	NA	NA	NA	NA	NA	1	0	1	NA	NA	0
GBS SNP	TP38533_C	0	1	0	1	NA	0	0	1	0	1	1	1	1	1	0	0	NA	0	1	0	1	0	0	1	0	1	1	0	1	0	0	0	1	0	0	0	1	0	0	0	1	0	NA	0	NA	1	1	NA
GBS SNP	TP93730_T	0	1	1	0	1	NA	NA	NA	NA	0	1	0	NA	0	1	NA	NA	1	NA	0	NA	0	1	0	1	0	1	1	NA	0	NA	0	0	0	0	0	0	0	1	0	1	1	NA	NA	0	0	NA	0
GBS SNP	TP142514_T	0	1	0	1	NA	1	0	0	0	0	NA	1	NA	1	NA	1	0	1	0	1	1	NA	1	NA	0	0	0	1	NA	0	0	0	0	NA	0	0	1	1	0	0	1	1	1	NA	0	1	0	1
GBS SNP	TP600_T	0	1	1	1	1	1	0	0	0	1	0	1	1	0	0	0	1	0	1	NA	0	0	0	1	1	0	1	1	1	0	1	NA	0	1	NA	1	0	1	0	0	0	1	1	0	0	0	1	0
GBS SNP	TP109287_G	0	1	0	1	1	0	1	1	1	1	NA	1	0	0	1	0	0	1	0	1	0	1	NA	0	1	0	0	0	0	0	1	1	0	0	0	0	NA	0	0	1	0	1	1	0	1	0	0	1
GBS SNP	TP49577_A	0	1	1	0	NA	0	1	NA	0	NA	0	0	1	NA	0	0	0	1	1	1	1	NA	0	NA	1	1	1	0	0	NA	0	0	0	0	NA	0	0	0	0	1	1	0	1	0	1	0	1	NA
GBS SNP	TP13453_C	0	1	1	0	0	1	1	NA	1	0	1	1	0	1	0	0	0	1	1	0	0	1	NA	NA	0	0	0	0	1	1	NA	1	0	1	1	1	0	0	1	0	1	1	0	0	0	0	0	0
GBS SNP	TP14557_T	0	1	NA	0	0	0	0	NA	0	1	1	0	NA	1	0	1	1	0	0	1	1	0	0	NA	0	1	0	1	0	1	0	0	0	1	0	0	0	0	1	1	0	0	NA	1	1	0	0	1
GBS SNP	TP36250_T	0	1	1	0	NA	1	0	0	1	NA	NA	NA	NA	1	0	0	NA	1	1	0	1	1	1	0	0	NA	NA	NA	1	1	1	1	0	1	1	1	0	0	1	0	1	1	0	0	0	0	NA	0
GBS SNP	TP162868_G	0	1	NA	1	0	1	NA	NA	0	1	0	0	NA	0	NA	0	1	0	0	0	0	0	0	1	NA	0	1	1	1	0	1	0	0	1	1	NA	0	1	0	NA	0	1	1	0	0	0	1	0
GBS SNP	TP28086_G	0	1	NA	0	1	1	0	0	0	1	0	1	1	0	0	0	NA	0	1	NA	0	1	0	1	1	0	1	0	1	0	1	0	0	0	1	NA	0	1	0	0	0	1	1	0	0	0	1	0
GBS SNP	TP63391_A	0	1	1	1	1	1	0	0	0	1	0	1	1	0	0	0	1	0	1	0	0	0	0	1	0	0	1	1	1	0	1	1	0	1	1	1	0	1	0	0	0	1	1	0	0	0	1	0
GBS SNP	TP73796_T	0	1	1	1	0	0	0	NA	1	1	1	1	1	0	0	1	NA	1	1	0	1	0	1	1	1	0	0	0	0	0	0	0	1	0	0	0	0	0	0	0	1	1	0	1	1	0	1	0
GBS SNP	TP42682_A	0	1	1	NA	1	0	NA	1	1	0	0	0	0	1	NA	0	NA	0	0	1	NA	0	0	1	NA	NA	0	NA	1	1	1	1	1	NA	1	1	NA	0	0	NA	0	0	0	NA	0	0	0	0
GBS SNP	TP104844_C	0	1	1	1	NA	1	1	0	0	1	0	1	NA	1	1	NA	NA	NA	0	1	1	NA	NA	1	0	0	NA	NA	0	1	0	NA	0	0	NA	1	1	1	NA	0	0	1	0	NA	0	1	NA	0
GBS SNP	TP44594_C	0	1	NA	0	0	0	0	1	0	1	0	0	0	0	NA	1	NA	0	0	1	1	0	1	1	1	0	1	NA	0	1	1	0	0	0	0	0	0	1	1	NA	0	0	0	0	0	0	0	1
GBS SNP	TP120963_C	0	1	NA	NA	NA	0	1	NA	0	1	NA	0	0	NA	1	1	1	1	0	1	NA	1	1	NA	0	0	1	0	NA	1	0	NA	1	1	0	0	NA	1	0	NA	0	1	1	1	0	1	1	NA
GBS SNP	TP3383_T	0	1	0	1	1	0	1	0	NA	1	NA	0	0	0	1	1	1	0	0	1	0	1	0	1	0	0	1	0	1	1	0	0	1	1	0	1	NA	1	0	0	0	1	0	1	0	1	1	1
GBS SNP	TP7067_G	0	1	1	1	1	0	NA	0	1	1	0	NA	0	1	0	1	NA	0	NA	0	0	NA	0	1	1	NA	0	0	0	0	1	NA	NA	NA	1	NA	1	0	1	1	0	1	0	0	0	NA	NA	0
GBS SNP	TP34908_A	0	1	NA	1	1	1	0	1	1	1	0	NA	1	0	0	NA	1	0	1	NA	NA	0	0	0	0	0	0	0	1	1	0	NA	0	1	NA	1	NA	1	1	0	1	0	0	1	0	0	NA	0
GBS SNP	TP156073_T	0	1	1	NA	NA	0	1	0	0	0	1	0	0	0	NA	1	1	0	1	0	0	1	0	1	0	0	0	NA	0	0	0	1	0	1	1	0	1	1	1	0	0	0	0	0	0	0	1	0
GBS SNP	TP56783_A	0	1	1	NA	0	1	NA	NA	1	NA	1	NA	0	NA	0	0	1	0	1	0	NA	NA	NA	1	1	1	0	0	1	1	0	NA	NA	0	1	NA	0	1	1	0	1	0	0	0	NA	NA	NA	0
GBS SNP	TP120688_A	0	1	1	1	1	1	0	0	0	1	0	1	1	0	0	0	NA	0	1	0	0	1	0	1	1	0	1	NA	1	0	1	1	0	0	1	0	0	1	0	NA	0	NA	1	0	0	0	1	0
GBS SNP	TP165213_A	0	1	1	1	1	1	0	0	0	1	0	1	1	0	0	0	NA	0	NA	0	0	0	NA	1	1	0	1	NA	1	0	1	1	0	1	1	1	0	1	0	0	0	1	1	0	0	0	1	0
GBS SNP	TP162598_C	0	1	0	NA	NA	NA	0	0	0	0	0	0	0	NA	0	1	NA	NA	0	NA	1	1	1	0	1	0	0	1	1	NA	0	0	1	NA	NA	NA	1	1	1	0	1	NA	0	0	0	0	NA	0
GBS SNP	TP146531_C	0	1	0	0	0	1	1	0	0	0	1	0	NA	1	0	NA	0	0	1	0	0	1	1	0	0	1	1	1	1	NA	0	1	0	1	1	1	0	1	1	0	0	0	0	1	0	1	1	0
GBS SNP	TP43644_C	0	1	NA	0	1	0	NA	NA	0	1	1	0	0	0	1	1	1	0	1	NA	NA	NA	1	1	1	1	1	1	0	1	1	NA	0	0	0	0	0	1	1	NA	0	0	0	0	0	0	0	NA
GBS SNP	TP104647_A	0	1	NA	1	1	0	0	1	1	0	NA	1	0	0	0	1	0	1	NA	0	1	1	0	1	0	0	1	1	NA	0	0	0	0	1	0	NA	0	1	NA	0	1	1	NA	NA	1	1	1	1
GBS SNP	TP154417_A	0	1	0	1	1	1	0	0	0	1	0	0	1	0	0	0	NA	0	1	0	0	NA	0	1	1	NA	1	1	1	0	1	1	0	1	1	1	0	1	0	0	0	1	1	0	0	0	1	0
GBS SNP	TP123227_T	0	1	0	1	NA	1	NA	1	1	NA	1	0	NA	NA	NA	0	1	NA	0	0	1	0	0	0	0	1	0	0	1	1	0	0	1	NA	1	1	0	1	1	0	1	0	1	NA	0	1	NA	0
GBS SNP	TP136523_A	0	1	1	1	NA	1	NA	NA	0	1	NA	1	1	NA	0	0	NA	0	0	0	0	NA	0	1	NA	0	0	1	1	NA	1	1	0	1	1	1	0	1	0	0	0	1	1	0	0	0	1	0
GBS SNP	TP88023_C	0	1	0	0	NA	0	NA	NA	0	NA	1	1	0	0	1	1	NA	0	0	NA	0	1	1	NA	1	1	0	1	1	0	0	1	0	0	0	0	0	0	NA	0	0	NA	0	0	1	0	1	1
GBS SNP	TP144824_C	0	1	0	1	1	1	0	0	0	1	0	NA	1	0	0	0	1	0	1	0	0	0	0	1	1	0	1	1	1	0	0	1	0	1	1	1	0	NA	0	NA	0	1	NA	0	0	0	1	NA
GBS SNP	TP23957_A	0	1	1	1	1	1	0	0	0	1	0	1	1	0	0	0	0	0	1	0	0	0	0	1	1	0	1	1	1	0	1	1	0	1	1	NA	NA	1	0	0	0	NA	1	0	0	0	1	0
GBS SNP	TP73836_G	0	1	0	0	0	1	0	0	1	0	0	0	1	0	1	0	0	NA	0	1	0	0	1	1	0	NA	1	NA	0	0	1	1	0	1	1	1	0	1	1	1	1	0	0	1	0	1	0	1
GBS SNP	TP92387_A	0	1	1	0	1	0	1	NA	0	1	0	1	1	1	0	0	0	0	0	0	1	1	0	0	0	0	0	1	0	1	0	1	1	0	0	0	1	0	1	0	0	1	1	1	1	1	1	1
GBS SNP	TP123932_A	0	1	0	0	1	0	1	NA	0	0	1	0	1	1	1	1	NA	0	1	0	1	1	0	0	0	1	0	0	0	1	0	1	1	0	0	0	1	1	1	1	0	1	NA	1	1	NA	0	0
GBS SNP	TP123127_A	0	1	0	1	0	1	0	1	1	0	1	0	NA	0	1	0	1	0	0	NA	1	0	NA	1	1	1	0	0	1	1	0	0	1	0	1	1	NA	1	1	0	1	0	1	0	0	1	0	0
GBS SNP	TP94599_G	0	1	0	NA	0	1	1	0	0	NA	1	0	0	1	NA	1	NA	0	NA	NA	1	1	NA	0	NA	1	1	NA	0	1	NA	NA	0	1	0	NA	0	1	1	0	0	NA	NA	1	0	1	1	0
GBS SNP	TP47084_G	0	1	0	0	0	0	0	NA	1	0	1	NA	NA	0	1	0	1	NA	1	NA	1	0	0	NA	NA	1	NA	0	1	1	NA	NA	NA	0	1	NA	NA	NA	1	0	1	0	NA	NA	NA	1	NA	NA
GBS SNP	TP75246_A	0	1	1	1	0	1	1	0	0	1	0	1	1	1	1	0	0	1	0	1	1	1	0	1	0	0	1	0	0	1	0	0	1	0	0	1	1	1	0	NA	0	1	0	1	0	1	1	0
GBS SNP	TP665_G	0	1	0	0	1	0	1	1	0	1	NA	0	NA	1	0	0	1	0	NA	0	1	1	0	0	0	1	1	0	0	1	0	1	1	0	0	0	1	1	1	NA	1	0	1	0	0	1	1	0
GBS SNP	TP61650_A	0	1	1	1	1	0	0	1	1	1	1	1	0	1	0	0	1	0	1	0	0	1	0	1	0	0	0	1	0	0	0	0	1	0	NA	0	1	0	0	0	0	0	1	1	0	0	0	1
GBS SNP	TP84635_T	0	1	1	1	1	1	0	0	0	1	0	1	1	0	0	0	1	0	1	0	0	0	0	1	1	0	1	1	1	0	1	1	0	1	1	1	0	1	0	0	0	1	1	0	0	0	1	0
GBS SNP	TP138533_A	0	1	0	0	0	0	0	1	0	0	1	1	0	NA	1	NA	NA	0	0	0	0	0	1	NA	1	1	1	1	NA	1	NA	1	0	0	NA	0	0	0	0	0	0	0	0	0	1	0	1	1
GBS SNP	TP12206_G	0	1	1	1	NA	1	0	0	0	1	0	1	1	0	0	0	1	0	1	0	0	1	0	NA	1	0	1	0	1	0	1	1	0	0	1	0	0	1	0	0	0	1	1	0	0	0	1	0
GBS SNP	TP84472_T	0	1	0	0	NA	NA	1	0	0	1	0	1	NA	1	0	NA	NA	1	0	0	0	0	0	1	NA	0	0	0	1	1	NA	1	0	NA	0	0	0	0	0	1	0	0	0	0	NA	0	0	0
GBS SNP	TP68667_T	0	1	NA	NA	1	0	1	NA	0	1	NA	0	1	1	NA	1	1	0	NA	0	1	1	0	NA	0	1	0	0	0	1	0	1	NA	0	0	0	1	1	NA	NA	0	1	NA	1	1	0	NA	0
GBS SNP	TP65224_C	0	1	NA	1	1	1	0	0	0	1	0	1	1	0	0	0	1	0	NA	0	0	1	0	1	1	0	1	1	1	0	1	1	0	0	1	NA	0	1	0	0	0	1	1	0	0	0	1	0
GBS SNP	TP167879_C	0	1	1	1	0	1	0	1	NA	0	1	1	0	1	0	0	0	0	NA	1	1	0	1	0	0	1	0	1	0	0	0	1	1	0	NA	1	1	1	1	1	NA	1	0	0	1	1	0	1
GBS SNP	TP159802_G	0	1	0	NA	0	1	0	0	0	0	0	NA	0	1	NA	1	NA	NA	0	1	NA	NA	1	0	1	0	0	1	0	NA	0	0	1	0	0	0	1	1	1	1	1	0	NA	NA	0	0	1	1
GBS SNP	TP74942_C	0	1	NA	NA	1	NA	0	0	0	1	0	0	NA	0	0	NA	1	0	1	0	NA	1	0	NA	1	NA	NA	0	1	NA	1	1	0	NA	NA	0	0	NA	0	0	0	NA	1	0	0	0	1	0
GBS SNP	TP18467_T	0	1	0	0	1	0	1	1	0	0	1	0	NA	0	1	NA	0	1	0	0	1	1	0	1	0	0	1	1	0	0	1	0	0	1	NA	0	0	1	0	0	0	0	NA	1	0	1	1	1
GBS SNP	TP105885_C	0	1	NA	NA	1	1	0	0	0	1	0	1	1	0	NA	0	1	0	NA	0	0	1	0	1	1	0	1	NA	1	0	NA	1	0	0	1	NA	0	1	0	0	0	1	NA	0	0	0	1	0
[truncated: 1,814 more rows]
[truncated: 206 more columns]
